# Supplementary material for: Copy number variants in the sheep genome detected using multiple approaches
Source: BMC Genomics. 2016 Jun 8;17:441. doi: 10.1186/s12864-016-2754-7 (PMC4898393; doi:10.1186/s12864-016-2754-7)
Supplement: Additional file 1: Table S1. — A description of the overlap of the platforms the various animals have been genotyped on. (XLSX 9 kb) [file 12864_2016_2754_MOESM1_ESM.xlsx]

## Sheet: Animals_X_Technology
			Number	Platform Overlap Matrix
Platform	Technology	Animal Set	Assayed	1	2	3	4
1	2.1M CGH Array	International Mapping Flock	30 (5 removed by QC)		0	20	0
		Reference Panel	6		6	5	6
2	385K CGH Array	International Mapping Flock	0			0	0
		Reference Panel	6			5	5
3	SNP50 BeadChip	International Mapping Flock	20				0
		Reference Panel	5				5
4	Genome Sequencing	International Mapping Flock	0
		Reference Panel	6
The International Mapping Flock has been described previously (Crawford et al, 1995)
The Reference Panel consists of a Merino, Poll Dorset, Awassi, Texel, Romney and Scottish Blackface.
