# Supplementary material for: Copy number variants in the sheep genome detected using multiple approaches
Source: BMC Genomics. 2016 Jun 8;17:441. doi: 10.1186/s12864-016-2754-7 (PMC4898393; doi:10.1186/s12864-016-2754-7)
Supplement: Additional file 2: Table S2. — A list of the positions of the CNV regions on genome build UMD3_OA. (XLSX 127 kb) [file 12864_2016_2754_MOESM2_ESM.xlsx]

## Sheet: CNVRs
CNVR number	Chromosome	Start	Stop	Number of animals with CNVR observed in region
1	UMD3_1_OA	6458	16021	1
2	UMD3_1_OA	533872	537085	1
3	UMD3_1_OA	728754	736194	1
4	UMD3_1_OA	1824422	1838065	9
5	UMD3_1_OA	2069392	2074219	1
6	UMD3_1_OA	2920518	2928597	1
7	UMD3_1_OA	4420921	4422572	1
8	UMD3_1_OA	6883554	6901787	1
9	UMD3_1_OA	8800399	8806248	2
10	UMD3_1_OA	10255541	10277613	5
11	UMD3_1_OA	10512270	10519565	1
12	UMD3_1_OA	11152062	11159611	1
13	UMD3_1_OA	17023382	17047690	1
14	UMD3_1_OA	22113453	22117373	1
15	UMD3_1_OA	25240689	25254099	3
16	UMD3_1_OA	27684212	27694690	7
17	UMD3_1_OA	31686863	31693189	6
18	UMD3_1_OA	31719728	31759597	2
19	UMD3_1_OA	34768137	34794220	1
20	UMD3_1_OA	35849103	35857881	1
21	UMD3_1_OA	37516211	37531091	2
22	UMD3_1_OA	38553238	38647258	1
23	UMD3_1_OA	40199631	40201357	1
24	UMD3_1_OA	41990446	42049476	2
25	UMD3_1_OA	43273772	43276379	1
26	UMD3_1_OA	43440011	43444821	1
27	UMD3_1_OA	44718924	44723371	6
28	UMD3_1_OA	44783148	44792721	1
29	UMD3_1_OA	44865225	44875348	2
30	UMD3_1_OA	44959378	44965192	7
31	UMD3_1_OA	48177436	48179987	1
32	UMD3_1_OA	48531638	48549490	10
33	UMD3_1_OA	51897539	51899460	11
34	UMD3_1_OA	54987653	55023429	5
35	UMD3_1_OA	55628797	55635665	1
36	UMD3_1_OA	59140688	59151940	1
37	UMD3_1_OA	62031049	62039088	3
38	UMD3_1_OA	62929148	62935321	1
39	UMD3_1_OA	64382472	64400233	1
40	UMD3_1_OA	64729914	64732491	1
41	UMD3_1_OA	66326545	66338604	2
42	UMD3_1_OA	66925653	66930202	2
43	UMD3_1_OA	68368242	68372832	2
44	UMD3_1_OA	69385254	69391533	1
45	UMD3_1_OA	70004208	70018202	2
46	UMD3_1_OA	71488413	71506260	1
47	UMD3_1_OA	72202838	72207760	3
48	UMD3_1_OA	72965167	72969501	1
49	UMD3_1_OA	73952493	73965907	2
50	UMD3_1_OA	74067149	74080630	5
51	UMD3_1_OA	74102031	74113054	1
52	UMD3_1_OA	76406871	76411039	1
53	UMD3_1_OA	78215014	78218808	1
54	UMD3_1_OA	80890504	80900305	4
55	UMD3_1_OA	81117320	81122169	1
56	UMD3_1_OA	83546881	83552531	5
57	UMD3_1_OA	83626143	83642865	5
58	UMD3_1_OA	83697250	83712313	1
59	UMD3_1_OA	83939862	83959800	1
60	UMD3_1_OA	85083834	85092485	1
61	UMD3_1_OA	85109004	85115957	1
62	UMD3_1_OA	87396224	87452804	7
63	UMD3_1_OA	88182234	88189633	6
64	UMD3_1_OA	89861945	89869467	1
65	UMD3_1_OA	90540221	90564908	1
66	UMD3_1_OA	91229693	91248491	1
67	UMD3_1_OA	91940212	91942312	1
68	UMD3_1_OA	93716419	93724700	2
69	UMD3_1_OA	93833602	93951179	22
70	UMD3_1_OA	94485637	94495792	6
71	UMD3_1_OA	96105104	96107945	1
72	UMD3_1_OA	96467216	96470555	1
73	UMD3_1_OA	97611873	97624680	1
74	UMD3_1_OA	97642602	97674251	1
75	UMD3_1_OA	98640182	98643816	1
76	UMD3_1_OA	103671130	103674174	1
77	UMD3_1_OA	104263870	104268244	3
78	UMD3_1_OA	105117144	105140246	10
79	UMD3_1_OA	108779402	108790228	3
80	UMD3_1_OA	109923406	109927142	1
81	UMD3_1_OA	110824310	110825941	1
82	UMD3_1_OA	115339777	115356826	1
83	UMD3_1_OA	117244724	117252895	18
84	UMD3_1_OA	117387098	117441236	11
85	UMD3_1_OA	120682894	120718128	6
86	UMD3_1_OA	120745222	120766048	1
87	UMD3_1_OA	122381266	122467085	3
88	UMD3_1_OA	122986508	123047371	2
89	UMD3_1_OA	123974362	123975526	1
90	UMD3_1_OA	126456162	126461576	1
91	UMD3_1_OA	126728538	126734964	10
92	UMD3_1_OA	127203903	127209967	1
93	UMD3_1_OA	128631467	128639702	1
94	UMD3_1_OA	129596978	129600688	1
95	UMD3_1_OA	130274688	130279640	2
96	UMD3_1_OA	130685715	130686748	1
97	UMD3_1_OA	130769123	130770282	1
98	UMD3_1_OA	132476535	132485371	2
99	UMD3_1_OA	134053206	134060583	1
100	UMD3_1_OA	134929167	134937263	6
101	UMD3_1_OA	136348131	136364514	4
102	UMD3_1_OA	136888351	136904286	1
103	UMD3_1_OA	138852859	138861070	1
104	UMD3_1_OA	139658784	139664255	15
105	UMD3_1_OA	141140541	141143128	2
106	UMD3_1_OA	141583710	141589718	2
107	UMD3_1_OA	142684344	142690431	2
108	UMD3_1_OA	143824897	143831401	1
109	UMD3_1_OA	144060858	144069590	1
110	UMD3_1_OA	144419357	144426360	1
111	UMD3_1_OA	144549769	144558653	3
112	UMD3_1_OA	145713373	145715899	1
113	UMD3_1_OA	146898101	146901842	2
114	UMD3_1_OA	147157979	147196797	4
115	UMD3_1_OA	147489050	147490740	1
116	UMD3_1_OA	147845928	147857783	3
117	UMD3_1_OA	151130311	151138922	1
118	UMD3_1_OA	151230451	151242164	1
119	UMD3_1_OA	151479182	151488859	5
120	UMD3_1_OA	152390596	152435169	29
121	UMD3_1_OA	152908507	152917199	3
122	UMD3_1_OA	153083296	153096644	1
123	UMD3_1_OA	153364777	153368429	1
124	UMD3_1_OA	154321471	154329353	4
125	UMD3_1_OA	154404346	154417732	3
126	UMD3_1_OA	155625694	155632702	1
127	UMD3_1_OA	155676470	155682693	1
128	UMD3_1_OA	155716064	155734083	1
129	UMD3_1_OA	156053740	156063978	2
130	UMD3_1_OA	156434492	156439067	1
131	UMD3_1_OA	156643371	156651520	1
132	UMD3_1_OA	156915714	156917363	1
133	UMD3_1_OA	157487084	157495061	1
134	UMD3_1_OA	158223231	158259704	2
135	UMD3_10_OA	2156834	2168602	6
136	UMD3_10_OA	2459528	2463520	2
137	UMD3_10_OA	2714267	2721830	5
138	UMD3_10_OA	3155972	3177476	5
139	UMD3_10_OA	4178915	4185910	3
140	UMD3_10_OA	4343159	4348409	7
141	UMD3_10_OA	4786233	4787287	1
142	UMD3_10_OA	4797743	4799699	1
143	UMD3_10_OA	5053888	5060362	5
144	UMD3_10_OA	5132701	5133778	3
145	UMD3_10_OA	5619420	5627968	2
146	UMD3_10_OA	8264530	8270079	1
147	UMD3_10_OA	8317328	8322956	1
148	UMD3_10_OA	8923185	8934076	1
149	UMD3_10_OA	9988579	10008505	1
150	UMD3_10_OA	10953123	10970563	2
151	UMD3_10_OA	11922377	11935218	2
152	UMD3_10_OA	11974508	12003164	11
153	UMD3_10_OA	12274924	12281405	8
154	UMD3_10_OA	12749689	12759716	1
155	UMD3_10_OA	13643235	13649224	1
156	UMD3_10_OA	14287847	14294607	2
157	UMD3_10_OA	14458344	14473575	1
158	UMD3_10_OA	14509116	14515956	1
159	UMD3_10_OA	15047192	15056959	1
160	UMD3_10_OA	15091738	15095918	1
161	UMD3_10_OA	15624870	15626570	1
162	UMD3_10_OA	16789442	16793248	1
163	UMD3_10_OA	17022366	17038547	1
164	UMD3_10_OA	18273582	18277862	2
165	UMD3_10_OA	18536185	18544844	1
166	UMD3_10_OA	20125201	20133122	2
167	UMD3_10_OA	20351141	20356333	5
168	UMD3_10_OA	21135444	21142170	1
169	UMD3_10_OA	22180735	25730753	82
170	UMD3_10_OA	25825329	25829901	1
171	UMD3_10_OA	26183086	26196828	1
172	UMD3_10_OA	26509466	26525199	1
173	UMD3_10_OA	26728399	26732353	3
174	UMD3_10_OA	26891043	26903213	2
175	UMD3_10_OA	27378337	27391195	10
176	UMD3_10_OA	27750530	27819480	7
177	UMD3_10_OA	28728842	28737664	1
178	UMD3_10_OA	29344276	29349728	1
179	UMD3_10_OA	29800130	29802799	1
180	UMD3_10_OA	30861111	30862735	1
181	UMD3_10_OA	33814974	33826798	1
182	UMD3_10_OA	34385204	34401758	2
183	UMD3_10_OA	35195467	35204043	1
184	UMD3_10_OA	36115316	36132024	1
185	UMD3_10_OA	36556613	36567597	2
186	UMD3_10_OA	37041136	37043711	1
187	UMD3_10_OA	37182452	37189406	2
188	UMD3_10_OA	37209109	37215866	2
189	UMD3_10_OA	37229935	37245081	1
190	UMD3_10_OA	37312467	37325670	1
191	UMD3_10_OA	37620085	37622992	1
192	UMD3_10_OA	37763677	37773724	1
193	UMD3_10_OA	37811169	37815984	1
194	UMD3_10_OA	38293631	38311057	4
195	UMD3_10_OA	38703298	38732666	3
196	UMD3_10_OA	40796826	40803206	3
197	UMD3_10_OA	42099189	42114599	18
198	UMD3_10_OA	44028940	44032925	1
199	UMD3_10_OA	45081090	45118717	2
200	UMD3_10_OA	45440697	45464840	1
201	UMD3_10_OA	45794417	45803168	1
202	UMD3_10_OA	46213079	46214231	1
203	UMD3_10_OA	47225991	47240690	4
204	UMD3_10_OA	47604413	47605564	1
205	UMD3_10_OA	49385668	49389489	1
206	UMD3_10_OA	50122961	50138967	1
207	UMD3_10_OA	51991990	51998758	9
208	UMD3_10_OA	53013572	53034239	1
209	UMD3_10_OA	53047771	53053462	2
210	UMD3_10_OA	54547436	54558059	1
211	UMD3_10_OA	59100186	59104129	1
212	UMD3_10_OA	59302252	59304008	3
213	UMD3_10_OA	60373651	60392326	3
214	UMD3_10_OA	62834834	62836496	2
215	UMD3_10_OA	64409462	64654064	2
216	UMD3_10_OA	64658917	64753086	1
217	UMD3_10_OA	66025772	66041000	3
218	UMD3_10_OA	68418568	68430146	1
219	UMD3_10_OA	68960720	68967614	1
220	UMD3_10_OA	70672068	70673767	1
221	UMD3_10_OA	71338963	71360233	1
222	UMD3_10_OA	72916204	72921843	1
223	UMD3_10_OA	72938662	72964453	1
224	UMD3_10_OA	76876226	76878772	1
225	UMD3_10_OA	76965756	76973183	1
226	UMD3_10_OA	77407123	77446696	2
227	UMD3_10_OA	77576201	77606898	7
228	UMD3_10_OA	78498742	78501127	2
229	UMD3_10_OA	78902397	78919907	8
230	UMD3_10_OA	80518548	80520790	1
231	UMD3_10_OA	80853950	80858029	1
232	UMD3_10_OA	82128748	82131608	2
233	UMD3_10_OA	83582885	83584280	1
234	UMD3_10_OA	85090850	85101329	3
235	UMD3_10_OA	85746675	85758993	1
236	UMD3_10_OA	85761142	85764492	1
237	UMD3_10_OA	85792381	85798572	1
238	UMD3_10_OA	86404922	86409519	1
239	UMD3_10_OA	87761866	87777876	3
240	UMD3_10_OA	87954576	87958388	1
241	UMD3_10_OA	88060561	88077320	1
242	UMD3_10_OA	89246599	89258148	1
243	UMD3_10_OA	89468439	89475719	2
244	UMD3_10_OA	89765952	89771950	2
245	UMD3_10_OA	89957225	89965650	1
246	UMD3_10_OA	90921256	90922373	1
247	UMD3_10_OA	91042025	91046672	2
248	UMD3_10_OA	91064447	91067137	1
249	UMD3_10_OA	91404858	91405861	1
250	UMD3_10_OA	93869306	94084328	4
251	UMD3_10_OA	94149303	94159466	1
252	UMD3_10_OA	98069440	98073440	1
253	UMD3_10_OA	98458603	98466638	1
254	UMD3_10_OA	99140063	99175831	28
255	UMD3_10_OA	101067923	101070322	1
256	UMD3_10_OA	101139602	101151281	1
257	UMD3_10_OA	101198409	101201022	1
258	UMD3_10_OA	101569646	101578966	3
259	UMD3_10_OA	102564008	102572452	3
260	UMD3_10_OA	102892170	102897907	3
261	UMD3_10_OA	103530429	103536701	1
262	UMD3_11_OA	1194630	1202188	1
263	UMD3_11_OA	1251730	1255843	1
264	UMD3_11_OA	2222617	2233279	1
265	UMD3_11_OA	2303538	2312542	2
266	UMD3_11_OA	2640056	2660153	1
267	UMD3_11_OA	2731853	2759524	2
268	UMD3_11_OA	3614652	3626962	3
269	UMD3_11_OA	4020251	4031208	2
270	UMD3_11_OA	4702023	4706867	1
271	UMD3_11_OA	4854450	4865186	1
272	UMD3_11_OA	6042257	6047247	1
273	UMD3_11_OA	6239509	6249174	1
274	UMD3_11_OA	6515310	6529920	3
275	UMD3_11_OA	9245723	9259323	1
276	UMD3_11_OA	10251981	10268493	2
277	UMD3_11_OA	10379606	10382482	1
278	UMD3_11_OA	10612835	10631773	2
279	UMD3_11_OA	10642584	10649363	1
280	UMD3_11_OA	11080311	11084147	2
281	UMD3_11_OA	11479065	11525914	1
282	UMD3_11_OA	12195374	12204845	1
283	UMD3_11_OA	12388066	12395765	1
284	UMD3_11_OA	12852044	12871718	1
285	UMD3_11_OA	13343220	13347662	3
286	UMD3_11_OA	13469227	13494405	2
287	UMD3_11_OA	14689213	14699210	1
288	UMD3_11_OA	19813638	19833716	1
289	UMD3_11_OA	20154611	20174926	1
290	UMD3_11_OA	20787971	20792673	1
291	UMD3_11_OA	21564744	21566418	2
292	UMD3_11_OA	22853230	22863697	2
293	UMD3_11_OA	23605651	23608872	1
294	UMD3_11_OA	23663337	23666288	1
295	UMD3_11_OA	23939347	23972670	3
296	UMD3_11_OA	24562611	24572095	1
297	UMD3_11_OA	25210077	25231770	1
298	UMD3_11_OA	25505768	25513383	1
299	UMD3_11_OA	27171336	27176022	1
300	UMD3_11_OA	27340504	27345179	1
301	UMD3_11_OA	27900742	27908334	1
302	UMD3_11_OA	28063637	28066179	2
303	UMD3_11_OA	28181103	28188500	1
304	UMD3_11_OA	28359174	28399011	2
305	UMD3_11_OA	28793018	28806455	1
306	UMD3_11_OA	28868290	28885637	2
307	UMD3_11_OA	29280509	29292659	4
308	UMD3_11_OA	29304705	29315084	1
309	UMD3_11_OA	29697791	29705593	1
310	UMD3_11_OA	30927039	30935893	1
311	UMD3_11_OA	31245386	31249863	1
312	UMD3_11_OA	33308764	33317325	1
313	UMD3_11_OA	35163728	35174037	5
314	UMD3_11_OA	36307808	36313182	1
315	UMD3_11_OA	39060527	39064742	1
316	UMD3_11_OA	41006898	41014953	1
317	UMD3_11_OA	44114937	44128261	1
318	UMD3_11_OA	44803140	44809336	2
319	UMD3_11_OA	45685841	45705111	1
320	UMD3_11_OA	46704841	46710901	1
321	UMD3_11_OA	47078368	47268248	32
322	UMD3_11_OA	48200721	48226067	2
323	UMD3_11_OA	48455331	48462584	3
324	UMD3_11_OA	48884430	48886447	1
325	UMD3_11_OA	49462899	49476060	2
326	UMD3_11_OA	49783669	49804817	1
327	UMD3_11_OA	52399226	52430987	8
328	UMD3_11_OA	52536652	52541862	1
329	UMD3_11_OA	52772148	52783131	1
330	UMD3_11_OA	53878783	53883060	3
331	UMD3_11_OA	54265078	54268211	1
332	UMD3_11_OA	57656798	57670017	1
333	UMD3_11_OA	58366170	58422456	1
334	UMD3_11_OA	59852527	59856961	1
335	UMD3_11_OA	61563322	61572785	1
336	UMD3_11_OA	63084501	63091646	1
337	UMD3_11_OA	63797270	63805106	1
338	UMD3_11_OA	65162273	65166144	1
339	UMD3_11_OA	65271477	65291317	7
340	UMD3_11_OA	67034257	67044705	1
341	UMD3_11_OA	67317697	67323438	1
342	UMD3_11_OA	68921871	68924816	1
343	UMD3_11_OA	70539018	70544804	1
344	UMD3_11_OA	70746729	70753487	1
345	UMD3_11_OA	70818835	70824063	17
346	UMD3_11_OA	71064422	71080338	1
347	UMD3_11_OA	72326450	72345409	3
348	UMD3_11_OA	73142560	73156087	1
349	UMD3_11_OA	73178569	73188371	1
350	UMD3_11_OA	73308445	73314463	2
351	UMD3_11_OA	73788986	73804414	3
352	UMD3_11_OA	74636970	74644376	2
353	UMD3_11_OA	74815073	74829171	1
354	UMD3_11_OA	75236570	75249582	2
355	UMD3_11_OA	78385840	78395805	1
356	UMD3_11_OA	80931343	80938926	1
357	UMD3_11_OA	81156783	81160826	1
358	UMD3_11_OA	81731197	81732674	1
359	UMD3_11_OA	82744371	82747053	1
360	UMD3_11_OA	83643107	83648640	1
361	UMD3_11_OA	83776157	83780928	1
362	UMD3_11_OA	85553117	85566221	1
363	UMD3_11_OA	85682196	85703407	12
364	UMD3_11_OA	86515442	86528024	1
365	UMD3_11_OA	86565466	86583791	1
366	UMD3_11_OA	87731780	87743571	4
367	UMD3_11_OA	91045941	91057243	1
368	UMD3_11_OA	91570664	91592157	1
369	UMD3_11_OA	93327561	93331502	1
370	UMD3_11_OA	93540147	93711704	31
371	UMD3_11_OA	93787271	93845604	1
372	UMD3_11_OA	94555111	94568714	5
373	UMD3_11_OA	95175613	95192160	1
374	UMD3_11_OA	95337458	95345246	1
375	UMD3_11_OA	95449102	95457917	1
376	UMD3_11_OA	95465766	95523504	2
377	UMD3_11_OA	96351767	96353741	3
378	UMD3_11_OA	97614295	97631371	2
379	UMD3_11_OA	97769800	97775915	2
380	UMD3_11_OA	97814945	97820212	4
381	UMD3_11_OA	98062059	98069601	2
382	UMD3_11_OA	98468300	98470480	1
383	UMD3_11_OA	98615032	98621354	11
384	UMD3_11_OA	98796821	98808739	2
385	UMD3_11_OA	99139277	99144292	1
386	UMD3_11_OA	99481965	99544674	12
387	UMD3_11_OA	101242630	101256942	6
388	UMD3_11_OA	101634775	101645868	1
389	UMD3_11_OA	101706443	101720409	2
390	UMD3_11_OA	103389855	103408336	2
391	UMD3_11_OA	103636795	103643903	1
392	UMD3_11_OA	103678859	103688224	2
393	UMD3_11_OA	104066801	104074937	1
394	UMD3_11_OA	104487644	104495164	4
395	UMD3_11_OA	105549944	105554840	1
396	UMD3_11_OA	106675829	106681271	3
397	UMD3_11_OA	106850031	106858667	1
398	UMD3_11_OA	107241935	107271761	1
399	UMD3_11_OA	107445817	107468742	1
400	UMD3_12_OA	218783	243162	4
401	UMD3_12_OA	912849	926496	1
402	UMD3_12_OA	5222563	5231845	1
403	UMD3_12_OA	5640183	5642173	1
404	UMD3_12_OA	6544573	6558392	1
405	UMD3_12_OA	6772366	6778757	1
406	UMD3_12_OA	7524300	7537884	16
407	UMD3_12_OA	8938504	8943246	1
408	UMD3_12_OA	9498376	9501476	1
409	UMD3_12_OA	9627221	9641249	1
410	UMD3_12_OA	10570432	10572219	1
411	UMD3_12_OA	10781329	10790718	1
412	UMD3_12_OA	12025181	12030914	2
413	UMD3_12_OA	12111764	12118598	1
414	UMD3_12_OA	12658259	12671530	3
415	UMD3_12_OA	13142592	13151145	1
416	UMD3_12_OA	13199466	13208628	1
417	UMD3_12_OA	15798316	15805140	1
418	UMD3_12_OA	17185607	17192797	1
419	UMD3_12_OA	17278027	17291435	1
420	UMD3_12_OA	19180797	19190058	11
421	UMD3_12_OA	20215708	20217642	1
422	UMD3_12_OA	21496576	21499192	1
423	UMD3_12_OA	21770288	21780954	1
424	UMD3_12_OA	21851359	21860891	1
425	UMD3_12_OA	22318829	22339519	1
426	UMD3_12_OA	22573628	22576207	1
427	UMD3_12_OA	22758899	22765109	1
428	UMD3_12_OA	22868650	22874920	1
429	UMD3_12_OA	24695533	24702678	2
430	UMD3_12_OA	25307054	25310727	1
431	UMD3_12_OA	25465876	25478664	14
432	UMD3_12_OA	26637554	26640082	1
433	UMD3_12_OA	28462411	28471455	2
434	UMD3_12_OA	29141775	29150844	2
435	UMD3_12_OA	29724356	29730574	8
436	UMD3_12_OA	29855918	29859026	1
437	UMD3_12_OA	29881214	29887683	2
438	UMD3_12_OA	30651111	30656367	1
439	UMD3_12_OA	30967653	30979709	1
440	UMD3_12_OA	31351118	31356432	1
441	UMD3_12_OA	31782460	31788710	1
442	UMD3_12_OA	32280233	32286401	1
443	UMD3_12_OA	32844888	32857110	1
444	UMD3_12_OA	33185128	33188919	1
445	UMD3_12_OA	33244573	33254227	1
446	UMD3_12_OA	33347718	33352796	3
447	UMD3_12_OA	34458380	34461000	1
448	UMD3_12_OA	34490049	34494674	1
449	UMD3_12_OA	35609444	35627389	2
450	UMD3_12_OA	35856999	35861900	2
451	UMD3_12_OA	36411549	36415878	4
452	UMD3_12_OA	37787011	37966569	5
453	UMD3_12_OA	38123157	38156131	6
454	UMD3_12_OA	38925230	38953357	4
455	UMD3_12_OA	39655742	39662332	1
456	UMD3_12_OA	41666764	41789204	5
457	UMD3_12_OA	41853868	41903727	3
458	UMD3_12_OA	48081633	48092329	2
459	UMD3_12_OA	49066310	49068912	1
460	UMD3_12_OA	49359950	49362798	1
461	UMD3_12_OA	49746621	49750810	1
462	UMD3_12_OA	52436885	52440181	1
463	UMD3_12_OA	54069114	54082554	1
464	UMD3_12_OA	55285103	55341222	45
465	UMD3_12_OA	59543181	59559456	4
466	UMD3_12_OA	62665215	62671414	2
467	UMD3_12_OA	63298166	63304013	1
468	UMD3_12_OA	65405239	65417169	1
469	UMD3_12_OA	66925288	66936212	1
470	UMD3_12_OA	67995724	68014876	4
471	UMD3_12_OA	68330067	68337348	1
472	UMD3_12_OA	68504784	68528950	1
473	UMD3_12_OA	68772185	68779256	1
474	UMD3_12_OA	70351286	70358940	2
475	UMD3_12_OA	70642786	70670652	2
476	UMD3_12_OA	70921224	72132609	58
477	UMD3_12_OA	72135676	72309874	11
478	UMD3_12_OA	72627615	75212136	142
479	UMD3_12_OA	75239257	75270907	2
480	UMD3_12_OA	75578820	76231669	27
481	UMD3_12_OA	76234603	76897519	34
482	UMD3_12_OA	77069902	77082689	4
483	UMD3_12_OA	78248072	78250224	2
484	UMD3_12_OA	78338068	78346292	2
485	UMD3_12_OA	79529362	79533144	4
486	UMD3_12_OA	80006310	80017778	1
487	UMD3_12_OA	80791694	80800044	1
488	UMD3_12_OA	80848404	80862158	4
489	UMD3_12_OA	81527115	81528748	3
490	UMD3_12_OA	82928777	82933211	1
491	UMD3_12_OA	83908830	83911818	1
492	UMD3_12_OA	84199283	84201414	1
493	UMD3_12_OA	85303918	85312500	1
494	UMD3_12_OA	86451233	86452755	1
495	UMD3_12_OA	87394423	87397847	1
496	UMD3_12_OA	87779913	87784915	2
497	UMD3_12_OA	87871273	87876072	1
498	UMD3_12_OA	87980144	87998654	1
499	UMD3_12_OA	88420329	88427545	1
500	UMD3_12_OA	88839321	88841900	1
501	UMD3_12_OA	89437174	89453095	1
502	UMD3_12_OA	89962741	89971944	5
503	UMD3_12_OA	90020125	90022141	1
504	UMD3_12_OA	90190507	90214098	5
505	UMD3_12_OA	90654380	90659900	1
506	UMD3_13_OA	794270	797888	2
507	UMD3_13_OA	1105124	1110708	1
508	UMD3_13_OA	1632902	1639413	1
509	UMD3_13_OA	2026578	2032514	1
510	UMD3_13_OA	3391710	3394844	1
511	UMD3_13_OA	3601894	3603274	1
512	UMD3_13_OA	3888684	3894343	1
513	UMD3_13_OA	5340071	5628774	2
514	UMD3_13_OA	6846825	6848950	2
515	UMD3_13_OA	6950154	6952772	3
516	UMD3_13_OA	7002371	7007054	1
517	UMD3_13_OA	7684916	7696586	1
518	UMD3_13_OA	11770834	11780851	1
519	UMD3_13_OA	12730542	12743038	2
520	UMD3_13_OA	13189376	13192117	1
521	UMD3_13_OA	14681713	14692175	6
522	UMD3_13_OA	15513154	15521263	1
523	UMD3_13_OA	16801907	16810193	18
524	UMD3_13_OA	17075285	17083969	1
525	UMD3_13_OA	18807699	18814199	1
526	UMD3_13_OA	18939847	18950706	1
527	UMD3_13_OA	18990119	19008940	3
528	UMD3_13_OA	19839209	19855966	1
529	UMD3_13_OA	21244022	21249124	27
530	UMD3_13_OA	21346414	21349268	1
531	UMD3_13_OA	21475765	21479604	3
532	UMD3_13_OA	21525510	21537861	3
533	UMD3_13_OA	21728458	21731128	4
534	UMD3_13_OA	23025613	23032303	1
535	UMD3_13_OA	23758633	23774301	13
536	UMD3_13_OA	24202654	24207806	1
537	UMD3_13_OA	24711798	24726536	1
538	UMD3_13_OA	24998285	25003473	1
539	UMD3_13_OA	25922336	25927566	2
540	UMD3_13_OA	28378079	28384859	2
541	UMD3_13_OA	30264995	30272178	2
542	UMD3_13_OA	31422067	31428459	1
543	UMD3_13_OA	32099094	32103022	1
544	UMD3_13_OA	33072728	33079078	6
545	UMD3_13_OA	34085825	34103126	3
546	UMD3_13_OA	34339805	34345843	7
547	UMD3_13_OA	34446101	34454577	1
548	UMD3_13_OA	36091414	36144367	13
549	UMD3_13_OA	37474393	37495876	1
550	UMD3_13_OA	37676648	37681813	1
551	UMD3_13_OA	38147350	38187266	5
552	UMD3_13_OA	38378284	38404237	1
553	UMD3_13_OA	38457523	38461217	1
554	UMD3_13_OA	39066198	39069820	1
555	UMD3_13_OA	39323264	39325106	1
556	UMD3_13_OA	40314436	40333222	7
557	UMD3_13_OA	40744670	40755330	1
558	UMD3_13_OA	41117388	41132458	2
559	UMD3_13_OA	41690550	41694754	2
560	UMD3_13_OA	42886196	42895998	3
561	UMD3_13_OA	43241133	43243109	1
562	UMD3_13_OA	43589966	43624535	2
563	UMD3_13_OA	43707307	43709106	1
564	UMD3_13_OA	43712812	43724905	1
565	UMD3_13_OA	44322772	44328899	1
566	UMD3_13_OA	44399790	44407020	1
567	UMD3_13_OA	45272462	45274335	1
568	UMD3_13_OA	45803730	45814094	1
569	UMD3_13_OA	46567983	46592283	1
570	UMD3_13_OA	47389158	47411644	5
571	UMD3_13_OA	47827625	47833817	1
572	UMD3_13_OA	47983639	47996685	1
573	UMD3_13_OA	48918081	48939917	1
574	UMD3_13_OA	49737319	49739130	3
575	UMD3_13_OA	51014991	51016816	1
576	UMD3_13_OA	51907080	51917681	3
577	UMD3_13_OA	51949556	51970991	1
578	UMD3_13_OA	52597322	52606151	1
579	UMD3_13_OA	52765304	52786849	1
580	UMD3_13_OA	52886964	52895861	1
581	UMD3_13_OA	53051205	53056679	2
582	UMD3_13_OA	54562122	54568656	7
583	UMD3_13_OA	54676388	54685598	1
584	UMD3_13_OA	55212793	55216541	1
585	UMD3_13_OA	55448264	55455333	1
586	UMD3_13_OA	55840288	55846025	1
587	UMD3_13_OA	55961520	55968649	1
588	UMD3_13_OA	57519021	57531950	1
589	UMD3_13_OA	57624992	57627274	1
590	UMD3_13_OA	57664514	57673830	1
591	UMD3_13_OA	58000350	58012874	1
592	UMD3_13_OA	58778916	58787495	5
593	UMD3_13_OA	61888194	61910722	1
594	UMD3_13_OA	62017576	62048731	1
595	UMD3_13_OA	62098194	62111966	1
596	UMD3_13_OA	62196755	62199663	7
597	UMD3_13_OA	62470779	62476942	1
598	UMD3_13_OA	62543756	62584328	3
599	UMD3_13_OA	63057753	63064769	1
600	UMD3_13_OA	63993900	63996394	5
601	UMD3_13_OA	64221933	64300478	20
602	UMD3_13_OA	64302199	64527388	4
603	UMD3_13_OA	64857897	64872477	1
604	UMD3_13_OA	65975114	65979568	1
605	UMD3_13_OA	66358713	66403111	10
606	UMD3_13_OA	66425748	66454898	1
607	UMD3_13_OA	68520546	68522323	3
608	UMD3_13_OA	69454890	69457799	1
609	UMD3_13_OA	69755638	69769793	8
610	UMD3_13_OA	70310439	70319061	1
611	UMD3_13_OA	72699530	72712738	1
612	UMD3_13_OA	73492822	73500219	2
613	UMD3_13_OA	73763235	73765858	1
614	UMD3_13_OA	74629634	74630879	1
615	UMD3_13_OA	74789194	74828344	4
616	UMD3_13_OA	74895002	75006939	13
617	UMD3_13_OA	75706879	75722678	1
618	UMD3_13_OA	76422244	76436413	11
619	UMD3_13_OA	76687380	76744642	2
620	UMD3_13_OA	76855140	76874572	1
621	UMD3_13_OA	78516935	78521591	1
622	UMD3_13_OA	78601516	78628654	1
623	UMD3_13_OA	78747725	78754686	4
624	UMD3_13_OA	79630422	79638294	1
625	UMD3_13_OA	80228243	80232872	1
626	UMD3_13_OA	80824860	80828565	1
627	UMD3_13_OA	81111094	81123060	5
628	UMD3_13_OA	81443208	81446836	1
629	UMD3_13_OA	81597231	81605895	1
630	UMD3_13_OA	82087531	82096138	3
631	UMD3_13_OA	82780115	82786949	2
632	UMD3_13_OA	84248674	84256334	1
633	UMD3_14_OA	68933	980900	5
634	UMD3_14_OA	1482219	1489944	1
635	UMD3_14_OA	1852768	1856289	1
636	UMD3_14_OA	2414934	2417529	1
637	UMD3_14_OA	2813033	2823925	1
638	UMD3_14_OA	3827207	3841831	3
639	UMD3_14_OA	3901595	3910162	1
640	UMD3_14_OA	4107162	4125064	7
641	UMD3_14_OA	4397971	4400645	1
642	UMD3_14_OA	5191333	5199340	2
643	UMD3_14_OA	5207753	5214516	1
644	UMD3_14_OA	5367314	5371525	1
645	UMD3_14_OA	5390089	5394409	1
646	UMD3_14_OA	8089307	8101989	3
647	UMD3_14_OA	8369769	8374019	1
648	UMD3_14_OA	9381898	9394608	2
649	UMD3_14_OA	9833894	9842261	3
650	UMD3_14_OA	10332274	10336477	1
651	UMD3_14_OA	10395850	10410226	1
652	UMD3_14_OA	11368430	11380517	3
653	UMD3_14_OA	13423370	13429039	1
654	UMD3_14_OA	13758985	13772898	6
655	UMD3_14_OA	15128822	15164855	2
656	UMD3_14_OA	15244580	15270346	6
657	UMD3_14_OA	15316251	15493605	2
658	UMD3_14_OA	15533912	15536484	1
659	UMD3_14_OA	17847810	17866214	20
660	UMD3_14_OA	20800481	20818052	7
661	UMD3_14_OA	21315226	21319057	1
662	UMD3_14_OA	23834484	23843678	1
663	UMD3_14_OA	23956738	23964234	1
664	UMD3_14_OA	24003974	24023531	2
665	UMD3_14_OA	24471811	24472872	1
666	UMD3_14_OA	24762056	24770071	10
667	UMD3_14_OA	25195854	25205206	1
668	UMD3_14_OA	29228620	29239319	2
669	UMD3_14_OA	29898612	29915669	1
670	UMD3_14_OA	31050265	31058082	2
671	UMD3_14_OA	32353120	32356117	1
672	UMD3_14_OA	33438590	33443783	2
673	UMD3_14_OA	33568235	33574960	3
674	UMD3_14_OA	34644509	34647371	1
675	UMD3_14_OA	36201183	36205514	2
676	UMD3_14_OA	37053956	37055682	1
677	UMD3_14_OA	38668849	38677409	1
678	UMD3_14_OA	38826106	38837937	2
679	UMD3_14_OA	39824202	39829683	1
680	UMD3_14_OA	39976503	39978731	3
681	UMD3_14_OA	40086273	40095842	1
682	UMD3_14_OA	40760156	40770308	3
683	UMD3_14_OA	41066370	41068956	5
684	UMD3_14_OA	41262037	41275663	1
685	UMD3_14_OA	41650874	41663042	2
686	UMD3_14_OA	41799443	41824138	1
687	UMD3_14_OA	42074256	42086155	4
688	UMD3_14_OA	42268455	42273198	1
689	UMD3_14_OA	43002312	43012614	3
690	UMD3_14_OA	45747438	45762099	1
691	UMD3_14_OA	45863825	45875097	1
692	UMD3_14_OA	45902743	45906600	1
693	UMD3_14_OA	45911130	45930232	1
694	UMD3_14_OA	46455654	46465023	3
695	UMD3_14_OA	48416782	48420770	1
696	UMD3_14_OA	49234181	49240274	1
697	UMD3_14_OA	50416909	50427788	1
698	UMD3_14_OA	50690715	50699894	1
699	UMD3_14_OA	52991523	52997083	1
700	UMD3_14_OA	53055351	53067381	1
701	UMD3_14_OA	55225910	55240265	1
702	UMD3_14_OA	56971861	56988383	3
703	UMD3_14_OA	60089299	60094060	1
704	UMD3_14_OA	60517161	60519086	2
705	UMD3_14_OA	60562138	60565001	1
706	UMD3_14_OA	60665512	60673002	1
707	UMD3_14_OA	62563775	62566325	1
708	UMD3_14_OA	62747002	62757769	1
709	UMD3_14_OA	63646648	63666718	2
710	UMD3_14_OA	65932099	65938646	1
711	UMD3_14_OA	66572543	66591857	9
712	UMD3_14_OA	67798825	67803602	7
713	UMD3_14_OA	69047452	69057089	5
714	UMD3_14_OA	69786536	69796233	1
715	UMD3_14_OA	70391357	70392378	1
716	UMD3_14_OA	70538889	70543308	1
717	UMD3_14_OA	71657862	71663356	4
718	UMD3_14_OA	72405753	72410144	3
719	UMD3_14_OA	72809441	72817955	1
720	UMD3_14_OA	75657637	75670749	1
721	UMD3_14_OA	77040703	77047552	1
722	UMD3_14_OA	79531833	79539770	1
723	UMD3_14_OA	79612813	79781849	17
724	UMD3_14_OA	79869088	79876869	1
725	UMD3_14_OA	80747308	80750669	1
726	UMD3_14_OA	81004179	81007972	2
727	UMD3_14_OA	81083411	81096380	5
728	UMD3_14_OA	81127501	81131670	1
729	UMD3_14_OA	81941185	81966388	2
730	UMD3_14_OA	82210556	82214666	1
731	UMD3_14_OA	82984999	83009647	1
732	UMD3_14_OA	83331535	83336538	1
733	UMD3_14_OA	83695184	83709941	1
734	UMD3_14_OA	83835427	83839461	1
735	UMD3_14_OA	83962966	83972991	2
736	UMD3_14_OA	84001787	84021919	2
737	UMD3_14_OA	84299396	84322845	2
738	UMD3_14_OA	84616711	84626526	1
739	UMD3_15_OA	1319464	1371878	1
740	UMD3_15_OA	1629471	1635365	1
741	UMD3_15_OA	1706575	1708486	1
742	UMD3_15_OA	4537287	4546506	2
743	UMD3_15_OA	4776435	4791167	1
744	UMD3_15_OA	4854714	4867828	2
745	UMD3_15_OA	7381052	7409362	1
746	UMD3_15_OA	8519000	8521583	1
747	UMD3_15_OA	8653042	8662902	12
748	UMD3_15_OA	8752395	8755514	2
749	UMD3_15_OA	9979663	9998883	5
750	UMD3_15_OA	10480385	10487656	3
751	UMD3_15_OA	10761175	10770654	3
752	UMD3_15_OA	10906892	10913859	1
753	UMD3_15_OA	14527415	14535389	1
754	UMD3_15_OA	15312574	15319547	1
755	UMD3_15_OA	15513459	15523327	4
756	UMD3_15_OA	16282153	16298296	2
757	UMD3_15_OA	16416548	16417705	1
758	UMD3_15_OA	16802032	16839857	2
759	UMD3_15_OA	16896407	16919068	4
760	UMD3_15_OA	18749559	18761337	1
761	UMD3_15_OA	19633166	19635199	1
762	UMD3_15_OA	19780907	19794906	10
763	UMD3_15_OA	20539113	20549486	1
764	UMD3_15_OA	20586211	20596064	5
765	UMD3_15_OA	20619673	20624376	1
766	UMD3_15_OA	20744178	20751293	1
767	UMD3_15_OA	20756604	20759940	5
768	UMD3_15_OA	20856325	20861412	1
769	UMD3_15_OA	21198627	21209089	1
770	UMD3_15_OA	21629834	21634293	2
771	UMD3_15_OA	21971456	21977431	2
772	UMD3_15_OA	22149542	22166000	3
773	UMD3_15_OA	22677842	22683782	1
774	UMD3_15_OA	22704067	22722978	4
775	UMD3_15_OA	23280801	23281992	1
776	UMD3_15_OA	25552679	25561544	1
777	UMD3_15_OA	25637916	25694920	8
778	UMD3_15_OA	25711616	25713338	1
779	UMD3_15_OA	25928829	25935593	1
780	UMD3_15_OA	25949922	25960832	1
781	UMD3_15_OA	27042324	27060364	1
782	UMD3_15_OA	27222822	27230430	1
783	UMD3_15_OA	27875842	27884187	1
784	UMD3_15_OA	28002738	28041470	1
785	UMD3_15_OA	28294424	28306426	2
786	UMD3_15_OA	28355956	28359992	1
787	UMD3_15_OA	28385158	28388202	1
788	UMD3_15_OA	28400830	28454722	1
789	UMD3_15_OA	28502360	28510193	2
790	UMD3_15_OA	28854020	28855759	1
791	UMD3_15_OA	29653701	29753829	1
792	UMD3_15_OA	29975751	29980001	1
793	UMD3_15_OA	30265313	30274829	2
794	UMD3_15_OA	30413470	30422651	1
795	UMD3_15_OA	30568197	30583777	1
796	UMD3_15_OA	30803546	30808932	1
797	UMD3_15_OA	30911270	30921407	4
798	UMD3_15_OA	31304284	31306496	1
799	UMD3_15_OA	31448810	31451154	1
800	UMD3_15_OA	31553869	31561129	1
801	UMD3_15_OA	31740261	31751904	1
802	UMD3_15_OA	31881850	31884355	1
803	UMD3_15_OA	32247599	32257264	1
804	UMD3_15_OA	32717326	32726770	1
805	UMD3_15_OA	33780553	33783088	1
806	UMD3_15_OA	36084100	36101676	1
807	UMD3_15_OA	37187895	37193931	1
808	UMD3_15_OA	39987448	39993972	2
809	UMD3_15_OA	40401569	40403093	1
810	UMD3_15_OA	40685088	40693604	2
811	UMD3_15_OA	40821357	40830649	1
812	UMD3_15_OA	41019200	41027424	3
813	UMD3_15_OA	42079647	42083669	1
814	UMD3_15_OA	42114677	42116609	1
815	UMD3_15_OA	42162924	42191671	1
816	UMD3_15_OA	42737929	42744832	1
817	UMD3_15_OA	42903216	42910122	1
818	UMD3_15_OA	43255861	43302860	1
819	UMD3_15_OA	45177207	45183983	1
820	UMD3_15_OA	45219357	45228815	1
821	UMD3_15_OA	46645904	46647981	1
822	UMD3_15_OA	46664578	46694119	9
823	UMD3_15_OA	46895304	47027903	12
824	UMD3_15_OA	47040718	47129830	3
825	UMD3_15_OA	47326491	47332508	3
826	UMD3_15_OA	47379014	47407444	13
827	UMD3_15_OA	47886462	47906720	15
828	UMD3_15_OA	48255338	48260781	2
829	UMD3_15_OA	48302372	48320110	22
830	UMD3_15_OA	48542088	48580463	1
831	UMD3_15_OA	48914273	48940063	5
832	UMD3_15_OA	49114749	49218184	11
833	UMD3_15_OA	50301718	50345602	1
834	UMD3_15_OA	51207296	51211683	1
835	UMD3_15_OA	51898463	51917616	2
836	UMD3_15_OA	52216675	52237482	1
837	UMD3_15_OA	52332669	52404596	7
838	UMD3_15_OA	52558052	52587737	1
839	UMD3_15_OA	52769717	52773558	1
840	UMD3_15_OA	53086887	53092283	1
841	UMD3_15_OA	53106709	53109380	1
842	UMD3_15_OA	53555739	53560958	1
843	UMD3_15_OA	53778974	53790622	2
844	UMD3_15_OA	53802415	53822185	2
845	UMD3_15_OA	54337667	54350848	2
846	UMD3_15_OA	54364679	54384882	1
847	UMD3_15_OA	54944510	54953746	1
848	UMD3_15_OA	55533596	55539897	1
849	UMD3_15_OA	56511984	56562573	1
850	UMD3_15_OA	56943694	56960394	1
851	UMD3_15_OA	57117625	57135592	9
852	UMD3_15_OA	61687670	61693257	1
853	UMD3_15_OA	62168909	62172352	1
854	UMD3_15_OA	63014711	63017471	1
855	UMD3_15_OA	64842635	64855105	1
856	UMD3_15_OA	64926835	64935170	1
857	UMD3_15_OA	65056470	65066369	1
858	UMD3_15_OA	65413729	65421401	1
859	UMD3_15_OA	65577071	65583350	2
860	UMD3_15_OA	65706887	65740818	3
861	UMD3_15_OA	65801316	65814178	1
862	UMD3_15_OA	66631519	66638866	1
863	UMD3_15_OA	66666127	66671652	1
864	UMD3_15_OA	67078209	67087911	1
865	UMD3_15_OA	67415302	67419514	1
866	UMD3_15_OA	68004454	68006957	2
867	UMD3_15_OA	70985577	71534574	4
868	UMD3_15_OA	72217108	72219363	1
869	UMD3_15_OA	73933197	73934208	1
870	UMD3_15_OA	74726996	74733934	9
871	UMD3_15_OA	74752555	74754388	1
872	UMD3_15_OA	75099540	75103735	1
873	UMD3_15_OA	75244192	75256563	1
874	UMD3_15_OA	75526331	75552488	1
875	UMD3_15_OA	75563546	75568750	3
876	UMD3_15_OA	76226378	76229076	2
877	UMD3_15_OA	76244584	76252311	1
878	UMD3_15_OA	76274237	76287034	1
879	UMD3_15_OA	76510374	76512978	1
880	UMD3_15_OA	76914325	76921816	3
881	UMD3_15_OA	77000783	77023200	1
882	UMD3_15_OA	77072831	77081869	1
883	UMD3_15_OA	77446322	77452734	1
884	UMD3_15_OA	77902198	77904796	1
885	UMD3_15_OA	78219880	78225647	2
886	UMD3_15_OA	78389298	78393306	1
887	UMD3_15_OA	78573824	78588444	2
888	UMD3_15_OA	78734923	78788491	2
889	UMD3_15_OA	79794901	80135168	30
890	UMD3_15_OA	80212830	80441467	20
891	UMD3_15_OA	80919276	80920431	1
892	UMD3_15_OA	81445508	81652332	7
893	UMD3_15_OA	82327124	82335280	1
894	UMD3_15_OA	83554524	83558834	1
895	UMD3_15_OA	83801973	83823383	1
896	UMD3_15_OA	84364905	84369730	1
897	UMD3_15_OA	84714162	84722398	1
898	UMD3_15_OA	85066355	85086427	1
899	UMD3_15_OA	85142649	85145334	2
900	UMD3_16_OA	760965	768733	1
901	UMD3_16_OA	1084866	1088778	1
902	UMD3_16_OA	1689296	1693982	1
903	UMD3_16_OA	1717932	1720296	1
904	UMD3_16_OA	1823175	1832576	1
905	UMD3_16_OA	1945219	1955268	3
906	UMD3_16_OA	2015684	2053540	1
907	UMD3_16_OA	2392811	2403100	4
908	UMD3_16_OA	2441801	2450865	1
909	UMD3_16_OA	2512704	2516714	1
910	UMD3_16_OA	2823291	2847792	1
911	UMD3_16_OA	2942244	2949649	1
912	UMD3_16_OA	3171981	3180375	3
913	UMD3_16_OA	3253823	3276548	2
914	UMD3_16_OA	3328061	3346629	9
915	UMD3_16_OA	3458072	3464070	3
916	UMD3_16_OA	4239415	4265209	1
917	UMD3_16_OA	4326867	4342761	2
918	UMD3_16_OA	4542239	4554630	1
919	UMD3_16_OA	4930100	4981092	4
920	UMD3_16_OA	5146280	5159331	1
921	UMD3_16_OA	5423175	5452624	7
922	UMD3_16_OA	5512315	6171173	25
923	UMD3_16_OA	8734571	8742878	2
924	UMD3_16_OA	8847800	8982566	59
925	UMD3_16_OA	9686832	9700394	1
926	UMD3_16_OA	10297989	10302473	1
927	UMD3_16_OA	12810460	12822618	2
928	UMD3_16_OA	12980778	12984408	2
929	UMD3_16_OA	13176688	13178396	1
930	UMD3_16_OA	13383217	13397674	1
931	UMD3_16_OA	13965315	13990234	1
932	UMD3_16_OA	14905248	14934953	4
933	UMD3_16_OA	15145754	15147411	2
934	UMD3_16_OA	15267988	15285308	2
935	UMD3_16_OA	18855758	18860949	1
936	UMD3_16_OA	19586039	19596345	4
937	UMD3_16_OA	20284262	20286222	3
938	UMD3_16_OA	21633916	21648041	1
939	UMD3_16_OA	22352389	22365867	3
940	UMD3_16_OA	22589751	22602484	2
941	UMD3_16_OA	24808664	24839371	6
942	UMD3_16_OA	25492185	25496977	1
943	UMD3_16_OA	26913372	26918841	1
944	UMD3_16_OA	27486652	27494127	1
945	UMD3_16_OA	28398221	28407634	4
946	UMD3_16_OA	28725649	28744413	4
947	UMD3_16_OA	29823564	29827545	4
948	UMD3_16_OA	30230602	30239415	1
949	UMD3_16_OA	30722150	30734678	1
950	UMD3_16_OA	31105966	31118104	1
951	UMD3_16_OA	32250160	32254752	1
952	UMD3_16_OA	32374416	32385589	1
953	UMD3_16_OA	32578226	32584627	1
954	UMD3_16_OA	33386244	33415626	2
955	UMD3_16_OA	34027354	34044102	1
956	UMD3_16_OA	34548041	34552898	1
957	UMD3_16_OA	35518847	35526027	1
958	UMD3_16_OA	36675586	36683210	1
959	UMD3_16_OA	39459058	39462112	1
960	UMD3_16_OA	39804640	39812946	1
961	UMD3_16_OA	40697722	40701622	2
962	UMD3_16_OA	41681188	41727212	1
963	UMD3_16_OA	42192512	42199567	1
964	UMD3_16_OA	42793974	42805426	1
965	UMD3_16_OA	42914762	42918237	1
966	UMD3_16_OA	43591935	43602121	3
967	UMD3_16_OA	43912538	43918429	1
968	UMD3_16_OA	44797206	44816518	2
969	UMD3_16_OA	44837197	44845365	2
970	UMD3_16_OA	44902964	44930641	4
971	UMD3_16_OA	45707242	45717306	3
972	UMD3_16_OA	45957537	45961739	1
973	UMD3_16_OA	46673918	46681238	7
974	UMD3_16_OA	47587682	47606845	2
975	UMD3_16_OA	49396780	49423567	1
976	UMD3_16_OA	50081921	50088162	2
977	UMD3_16_OA	50849133	50857076	1
978	UMD3_16_OA	51506149	51510541	1
979	UMD3_16_OA	52087698	52095242	1
980	UMD3_16_OA	52317951	52326958	1
981	UMD3_16_OA	52753834	52756687	1
982	UMD3_16_OA	52879144	52891188	1
983	UMD3_16_OA	53012235	53030710	4
984	UMD3_16_OA	53949293	53959141	10
985	UMD3_16_OA	55455391	55460001	1
986	UMD3_16_OA	55635242	55644549	2
987	UMD3_16_OA	55693624	55714700	1
988	UMD3_16_OA	55765880	55767838	1
989	UMD3_16_OA	55823543	56057202	5
990	UMD3_16_OA	56177762	56184215	1
991	UMD3_16_OA	58730673	58737926	1
992	UMD3_16_OA	58990705	59014417	9
993	UMD3_16_OA	59154549	59163862	22
994	UMD3_16_OA	61886115	61891307	1
995	UMD3_16_OA	61975827	61982824	2
996	UMD3_16_OA	62492168	62496507	1
997	UMD3_16_OA	63024317	63041488	1
998	UMD3_16_OA	64254905	64267679	1
999	UMD3_16_OA	64275110	64278104	1
1000	UMD3_16_OA	64819856	64826500	3
1001	UMD3_16_OA	66741209	66747606	2
1002	UMD3_16_OA	67397314	67409899	1
1003	UMD3_16_OA	67495993	67503169	1
1004	UMD3_16_OA	67732406	67745476	4
1005	UMD3_16_OA	68850545	68855125	2
1006	UMD3_16_OA	69318027	69322816	3
1007	UMD3_16_OA	70722856	70732669	1
1008	UMD3_16_OA	71647571	71652920	1
1009	UMD3_16_OA	72918091	72926640	1
1010	UMD3_16_OA	73709835	73724688	1
1011	UMD3_16_OA	73885158	73890975	1
1012	UMD3_16_OA	73910619	73920409	3
1013	UMD3_16_OA	74331679	74338934	1
1014	UMD3_16_OA	75559807	75563024	1
1015	UMD3_16_OA	75855865	75857574	1
1016	UMD3_16_OA	77388714	77392067	5
1017	UMD3_16_OA	77595798	77616480	1
1018	UMD3_16_OA	77649355	77654464	4
1019	UMD3_16_OA	77828749	77860693	1
1020	UMD3_16_OA	78525225	78540198	4
1021	UMD3_16_OA	78860868	78867705	1
1022	UMD3_16_OA	79192934	79200625	2
1023	UMD3_16_OA	79746601	79749200	1
1024	UMD3_16_OA	80288831	80313728	1
1025	UMD3_16_OA	80572365	80582354	1
1026	UMD3_16_OA	81123804	81126361	2
1027	UMD3_16_OA	81156785	81160562	1
1028	UMD3_16_OA	81557900	81563428	1
1029	UMD3_16_OA	81605658	81635758	1
1030	UMD3_16_OA	81638892	81651948	1
1031	UMD3_17_OA	1392763	1404519	19
1032	UMD3_17_OA	2369676	2374431	6
1033	UMD3_17_OA	2812122	2816010	2
1034	UMD3_17_OA	3963871	3979460	2
1035	UMD3_17_OA	4004098	4013174	2
1036	UMD3_17_OA	4173000	4178522	1
1037	UMD3_17_OA	4956269	4963965	1
1038	UMD3_17_OA	6141264	6143456	1
1039	UMD3_17_OA	12781093	12786855	2
1040	UMD3_17_OA	13299046	13313849	5
1041	UMD3_17_OA	13752823	13762845	1
1042	UMD3_17_OA	15163206	15166795	1
1043	UMD3_17_OA	15442600	15519487	14
1044	UMD3_17_OA	18549424	18553781	5
1045	UMD3_17_OA	19144459	19146278	1
1046	UMD3_17_OA	19743625	19747967	1
1047	UMD3_17_OA	21237306	21241763	2
1048	UMD3_17_OA	21781278	21783871	1
1049	UMD3_17_OA	22255454	22261948	1
1050	UMD3_17_OA	22506619	22517863	1
1051	UMD3_17_OA	23459183	23469978	1
1052	UMD3_17_OA	25074252	25171941	20
1053	UMD3_17_OA	27174365	27176127	1
1054	UMD3_17_OA	28704511	28706637	1
1055	UMD3_17_OA	32424174	32425821	1
1056	UMD3_17_OA	37151512	37157260	1
1057	UMD3_17_OA	38187096	38197876	2
1058	UMD3_17_OA	39863864	39876117	1
1059	UMD3_17_OA	40662016	40669090	3
1060	UMD3_17_OA	40742074	40744626	1
1061	UMD3_17_OA	40834355	40844808	5
1062	UMD3_17_OA	41037724	41044330	4
1063	UMD3_17_OA	41206247	41214880	1
1064	UMD3_17_OA	41287524	41293531	2
1065	UMD3_17_OA	41540770	41543826	1
1066	UMD3_17_OA	41770491	41771728	12
1067	UMD3_17_OA	43916562	43929137	2
1068	UMD3_17_OA	44028731	44030787	5
1069	UMD3_17_OA	45562213	45568049	1
1070	UMD3_17_OA	45585753	45587446	1
1071	UMD3_17_OA	45624036	45634602	3
1072	UMD3_17_OA	45759578	45799774	1
1073	UMD3_17_OA	45854391	45860529	1
1074	UMD3_17_OA	46022732	46026708	1
1075	UMD3_17_OA	47218266	47229854	1
1076	UMD3_17_OA	47255762	47263135	1
1077	UMD3_17_OA	47991725	47999888	1
1078	UMD3_17_OA	48143608	48148822	1
1079	UMD3_17_OA	49590868	49594926	2
1080	UMD3_17_OA	51943500	51947483	2
1081	UMD3_17_OA	52097683	52243554	4
1082	UMD3_17_OA	52694457	52701041	1
1083	UMD3_17_OA	53091388	53095218	1
1084	UMD3_17_OA	54149192	54163482	6
1085	UMD3_17_OA	55399031	55404912	1
1086	UMD3_17_OA	55574285	55591382	1
1087	UMD3_17_OA	55732334	55737980	9
1088	UMD3_17_OA	55899997	55910392	1
1089	UMD3_17_OA	56268271	56279484	1
1090	UMD3_17_OA	58736415	58740089	1
1091	UMD3_17_OA	59017105	59018131	1
1092	UMD3_17_OA	59573329	59596466	2
1093	UMD3_17_OA	60005492	60008064	1
1094	UMD3_17_OA	60105345	60111505	1
1095	UMD3_17_OA	60470420	60503248	2
1096	UMD3_17_OA	61024710	61055300	2
1097	UMD3_17_OA	63807108	63846493	27
1098	UMD3_17_OA	64897771	64909843	1
1099	UMD3_17_OA	65098801	65121039	5
1100	UMD3_17_OA	65312742	65325329	2
1101	UMD3_17_OA	65540708	65545617	2
1102	UMD3_17_OA	65575178	65588392	1
1103	UMD3_17_OA	66305495	66314346	2
1104	UMD3_17_OA	67010642	67022889	1
1105	UMD3_17_OA	67157526	67167280	1
1106	UMD3_17_OA	67811963	67820204	2
1107	UMD3_17_OA	69612295	69620514	2
1108	UMD3_17_OA	69648009	69657510	1
1109	UMD3_17_OA	70711613	70733609	1
1110	UMD3_17_OA	70775745	70778818	1
1111	UMD3_17_OA	70820372	70823689	1
1112	UMD3_17_OA	71238783	71246531	2
1113	UMD3_17_OA	71842386	71846162	1
1114	UMD3_17_OA	72390652	72411101	1
1115	UMD3_17_OA	72785481	72792603	4
1116	UMD3_17_OA	72977989	73257183	13
1117	UMD3_17_OA	73833903	73861326	4
1118	UMD3_17_OA	74399033	74415416	1
1119	UMD3_17_OA	75134574	75140673	1
1120	UMD3_17_OA	75310385	75324347	10
1121	UMD3_18_OA	153828	226526	12
1122	UMD3_18_OA	1392714	1400697	1
1123	UMD3_18_OA	1884211	1887434	1
1124	UMD3_18_OA	2258317	2272373	2
1125	UMD3_18_OA	2536212	2559084	2
1126	UMD3_18_OA	3988932	4000752	1
1127	UMD3_18_OA	4388923	4402649	2
1128	UMD3_18_OA	4516424	4522735	1
1129	UMD3_18_OA	4853138	4855828	1
1130	UMD3_18_OA	4959085	4976741	1
1131	UMD3_18_OA	5172404	5176879	1
1132	UMD3_18_OA	5568425	5575815	1
1133	UMD3_18_OA	5608286	5610178	1
1134	UMD3_18_OA	5758915	5770939	3
1135	UMD3_18_OA	6898951	6901198	2
1136	UMD3_18_OA	7468049	7469727	1
1137	UMD3_18_OA	8023247	8034013	2
1138	UMD3_18_OA	8385881	8400494	4
1139	UMD3_18_OA	8651748	8653696	1
1140	UMD3_18_OA	10422620	10428838	1
1141	UMD3_18_OA	10892507	10894783	1
1142	UMD3_18_OA	11604222	11609802	1
1143	UMD3_18_OA	11633897	11639085	2
1144	UMD3_18_OA	11829968	11831679	1
1145	UMD3_18_OA	12581390	12587923	1
1146	UMD3_18_OA	13059401	13076969	3
1147	UMD3_18_OA	13419320	13468460	35
1148	UMD3_18_OA	14300648	14302367	1
1149	UMD3_18_OA	14546808	14554230	2
1150	UMD3_18_OA	15500973	15513563	8
1151	UMD3_18_OA	17140153	17155186	10
1152	UMD3_18_OA	17413822	17417870	1
1153	UMD3_18_OA	18172427	18174942	1
1154	UMD3_18_OA	18723831	18742963	5
1155	UMD3_18_OA	20144952	20157769	1
1156	UMD3_18_OA	20477928	20479854	1
1157	UMD3_18_OA	23226629	23234254	1
1158	UMD3_18_OA	24134650	24171750	2
1159	UMD3_18_OA	24589243	24601104	2
1160	UMD3_18_OA	24887839	24935685	5
1161	UMD3_18_OA	25578985	25585794	1
1162	UMD3_18_OA	25607903	25612961	1
1163	UMD3_18_OA	25635952	25642286	7
1164	UMD3_18_OA	26101824	26103059	1
1165	UMD3_18_OA	26205692	26217003	3
1166	UMD3_18_OA	26595746	26605419	1
1167	UMD3_18_OA	27425059	27435453	6
1168	UMD3_18_OA	28198813	28202383	1
1169	UMD3_18_OA	29335924	29347212	4
1170	UMD3_18_OA	30028233	30034372	1
1171	UMD3_18_OA	31930221	31932888	1
1172	UMD3_18_OA	32213761	32217981	1
1173	UMD3_18_OA	32632060	32636853	4
1174	UMD3_18_OA	32825590	32829538	1
1175	UMD3_18_OA	33039357	33044870	2
1176	UMD3_18_OA	34105993	34110680	1
1177	UMD3_18_OA	34813053	34826045	1
1178	UMD3_18_OA	35038374	35040286	1
1179	UMD3_18_OA	35244968	35280390	2
1180	UMD3_18_OA	35478079	35484333	1
1181	UMD3_18_OA	35635632	35644621	1
1182	UMD3_18_OA	35666129	35678384	2
1183	UMD3_18_OA	35820859	35863879	5
1184	UMD3_18_OA	36282687	36290809	1
1185	UMD3_18_OA	36454244	36456000	1
1186	UMD3_18_OA	36551725	36554167	1
1187	UMD3_18_OA	39232020	39252168	2
1188	UMD3_18_OA	39917982	39929712	1
1189	UMD3_18_OA	40657031	40663568	6
1190	UMD3_18_OA	40711783	40723533	1
1191	UMD3_18_OA	41011475	41014238	3
1192	UMD3_18_OA	41092697	41097093	1
1193	UMD3_18_OA	43035283	43039521	1
1194	UMD3_18_OA	43060134	43061775	3
1195	UMD3_18_OA	44103743	44111352	5
1196	UMD3_18_OA	44408158	44487726	2
1197	UMD3_18_OA	45231132	45237749	1
1198	UMD3_18_OA	45521767	45530746	1
1199	UMD3_18_OA	45742566	45812383	1
1200	UMD3_18_OA	46279733	46286795	1
1201	UMD3_18_OA	46376668	46378990	1
1202	UMD3_18_OA	46654640	46659835	1
1203	UMD3_18_OA	46737823	46749398	1
1204	UMD3_18_OA	46753049	46755846	1
1205	UMD3_18_OA	47565624	47572004	1
1206	UMD3_18_OA	49672488	49745786	10
1207	UMD3_18_OA	50027083	50039587	1
1208	UMD3_18_OA	50147171	50172625	3
1209	UMD3_18_OA	50178128	50190359	1
1210	UMD3_18_OA	50976488	50995116	2
1211	UMD3_18_OA	51023626	51287717	45
1212	UMD3_18_OA	51507072	51513556	2
1213	UMD3_18_OA	51735068	51737433	5
1214	UMD3_18_OA	51783810	51799851	6
1215	UMD3_18_OA	52076386	52089905	10
1216	UMD3_18_OA	52258099	52300798	5
1217	UMD3_18_OA	53262813	53274873	1
1218	UMD3_18_OA	53478892	53485410	2
1219	UMD3_18_OA	54359776	54378999	1
1220	UMD3_18_OA	54420441	54444377	1
1221	UMD3_18_OA	54451229	54464336	1
1222	UMD3_18_OA	54550022	54554651	1
1223	UMD3_18_OA	54967811	54975278	1
1224	UMD3_18_OA	55002724	55008542	1
1225	UMD3_18_OA	55522197	55535670	1
1226	UMD3_18_OA	55541221	55543182	2
1227	UMD3_18_OA	55559413	55565865	1
1228	UMD3_18_OA	56206176	56229971	6
1229	UMD3_18_OA	56797338	56819799	2
1230	UMD3_18_OA	57032769	57039634	1
1231	UMD3_18_OA	57132345	57136037	1
1232	UMD3_18_OA	57450501	57460934	1
1233	UMD3_18_OA	57836182	57849664	1
1234	UMD3_18_OA	57865388	57869650	4
1235	UMD3_18_OA	58090482	58175650	15
1236	UMD3_18_OA	58187331	58197798	2
1237	UMD3_18_OA	58638794	58675041	1
1238	UMD3_18_OA	61426740	61457339	4
1239	UMD3_18_OA	61526386	61539460	4
1240	UMD3_18_OA	61758828	61778823	1
1241	UMD3_18_OA	61821971	61908622	4
1242	UMD3_18_OA	61914032	61937579	2
1243	UMD3_18_OA	62043989	62053453	1
1244	UMD3_18_OA	62062640	62067067	1
1245	UMD3_18_OA	62266675	62317797	5
1246	UMD3_18_OA	62359609	62397460	16
1247	UMD3_18_OA	62441279	62449163	1
1248	UMD3_18_OA	62475816	62482921	1
1249	UMD3_18_OA	62492348	62498729	1
1250	UMD3_18_OA	62791423	62809831	1
1251	UMD3_18_OA	63556054	63574042	4
1252	UMD3_18_OA	64468179	64495916	6
1253	UMD3_18_OA	65345346	65352969	5
1254	UMD3_18_OA	66047356	66056165	7
1255	UMD3_19_OA	319800	369032	1
1256	UMD3_19_OA	1065458	1073446	8
1257	UMD3_19_OA	1798070	1812855	1
1258	UMD3_19_OA	2422073	2424717	4
1259	UMD3_19_OA	2533135	2541731	1
1260	UMD3_19_OA	3102292	3229557	2
1261	UMD3_19_OA	3393756	3434605	3
1262	UMD3_19_OA	3850887	3852989	1
1263	UMD3_19_OA	4128311	4132019	1
1264	UMD3_19_OA	4527272	4531468	1
1265	UMD3_19_OA	4964512	4968067	2
1266	UMD3_19_OA	5414218	5415973	3
1267	UMD3_19_OA	5661017	5670008	2
1268	UMD3_19_OA	5693883	5704923	2
1269	UMD3_19_OA	5749548	5755193	1
1270	UMD3_19_OA	5783837	5789981	1
1271	UMD3_19_OA	5846238	5857614	2
1272	UMD3_19_OA	6175560	6180294	2
1273	UMD3_19_OA	6320798	6327794	4
1274	UMD3_19_OA	6345376	6361931	1
1275	UMD3_19_OA	6377563	6460108	1
1276	UMD3_19_OA	6461724	6470070	2
1277	UMD3_19_OA	6506456	6533434	2
1278	UMD3_19_OA	6610315	6669237	1
1279	UMD3_19_OA	6710381	6718160	1
1280	UMD3_19_OA	7267866	7271313	1
1281	UMD3_19_OA	7622404	7631316	5
1282	UMD3_19_OA	7885548	7895203	1
1283	UMD3_19_OA	8169563	8180169	6
1284	UMD3_19_OA	8951852	8954700	1
1285	UMD3_19_OA	9111711	9116552	1
1286	UMD3_19_OA	9182432	9197521	1
1287	UMD3_19_OA	9411902	9463202	21
1288	UMD3_19_OA	9684927	9694486	4
1289	UMD3_19_OA	9908064	9910564	1
1290	UMD3_19_OA	10549772	10555513	3
1291	UMD3_19_OA	10658965	10683950	2
1292	UMD3_19_OA	11138950	11142478	1
1293	UMD3_19_OA	11308124	11311527	1
1294	UMD3_19_OA	11830863	11837468	1
1295	UMD3_19_OA	11962065	11985733	2
1296	UMD3_19_OA	12680483	12693436	1
1297	UMD3_19_OA	13573829	13591791	1
1298	UMD3_19_OA	14055912	14070351	2
1299	UMD3_19_OA	14116128	14126874	8
1300	UMD3_19_OA	14229051	14233077	2
1301	UMD3_19_OA	14981044	14989873	1
1302	UMD3_19_OA	15431342	15434810	3
1303	UMD3_19_OA	16076498	16082562	1
1304	UMD3_19_OA	16492342	16502542	1
1305	UMD3_19_OA	17697399	17702834	1
1306	UMD3_19_OA	18049512	18070800	1
1307	UMD3_19_OA	18885895	18905377	1
1308	UMD3_19_OA	19464672	19477065	1
1309	UMD3_19_OA	19673139	19738834	4
1310	UMD3_19_OA	19796060	19800600	1
1311	UMD3_19_OA	19831661	20000962	11
1312	UMD3_19_OA	20635452	20637214	1
1313	UMD3_19_OA	20685104	20693431	3
1314	UMD3_19_OA	20917170	20927490	1
1315	UMD3_19_OA	20942583	20948425	1
1316	UMD3_19_OA	21206091	21218047	2
1317	UMD3_19_OA	21435597	21458155	1
1318	UMD3_19_OA	21922179	21925751	1
1319	UMD3_19_OA	22106561	22118821	2
1320	UMD3_19_OA	22234274	22241643	3
1321	UMD3_19_OA	22711441	22723261	9
1322	UMD3_19_OA	23097230	23128616	6
1323	UMD3_19_OA	23448489	23457799	1
1324	UMD3_19_OA	24217091	24219648	1
1325	UMD3_19_OA	24284771	24306442	7
1326	UMD3_19_OA	24777954	24813304	1
1327	UMD3_19_OA	25046560	25050639	1
1328	UMD3_19_OA	25616526	25634659	1
1329	UMD3_19_OA	25646665	25652629	1
1330	UMD3_19_OA	25809337	25818542	2
1331	UMD3_19_OA	26348241	26356241	5
1332	UMD3_19_OA	27098501	27107129	4
1333	UMD3_19_OA	27187287	27189941	1
1334	UMD3_19_OA	27685237	27690863	1
1335	UMD3_19_OA	28234814	28240732	3
1336	UMD3_19_OA	28430294	28434014	1
1337	UMD3_19_OA	28575787	28577839	1
1338	UMD3_19_OA	28594996	28598074	1
1339	UMD3_19_OA	29316579	29328564	2
1340	UMD3_19_OA	29743721	29762175	1
1341	UMD3_19_OA	29932963	29937585	3
1342	UMD3_19_OA	30476109	30481770	1
1343	UMD3_19_OA	30625757	30634380	1
1344	UMD3_19_OA	30723036	30735803	1
1345	UMD3_19_OA	30993056	30999292	1
1346	UMD3_19_OA	31221341	31225609	1
1347	UMD3_19_OA	32288593	32299163	2
1348	UMD3_19_OA	32645517	32665831	2
1349	UMD3_19_OA	32863916	32870959	1
1350	UMD3_19_OA	33943636	33949414	1
1351	UMD3_19_OA	33988087	34001551	3
1352	UMD3_19_OA	34334480	34336186	1
1353	UMD3_19_OA	34467244	34476068	4
1354	UMD3_19_OA	34678959	34696154	2
1355	UMD3_19_OA	34859455	34940444	1
1356	UMD3_19_OA	34991251	34996150	1
1357	UMD3_19_OA	35623977	35708573	5
1358	UMD3_19_OA	36141053	36142884	1
1359	UMD3_19_OA	37095594	37117449	1
1360	UMD3_19_OA	37422290	37427806	1
1361	UMD3_19_OA	37735850	37773441	2
1362	UMD3_19_OA	37944894	37957361	1
1363	UMD3_19_OA	38273514	38279849	1
1364	UMD3_19_OA	38625665	38629591	1
1365	UMD3_19_OA	38767882	38774756	2
1366	UMD3_19_OA	39288353	39293255	1
1367	UMD3_19_OA	39310878	39347299	1
1368	UMD3_19_OA	39428133	39459546	2
1369	UMD3_19_OA	39701604	39714062	1
1370	UMD3_19_OA	39972012	39976528	1
1371	UMD3_19_OA	40022846	40028373	1
1372	UMD3_19_OA	40324613	40329141	1
1373	UMD3_19_OA	41583150	41594389	8
1374	UMD3_19_OA	42123886	42149001	1
1375	UMD3_19_OA	42155244	42199791	17
1376	UMD3_19_OA	42518713	42523740	1
1377	UMD3_19_OA	42685858	42689010	1
1378	UMD3_19_OA	43376827	43545578	2
1379	UMD3_19_OA	43779243	43785202	1
1380	UMD3_19_OA	44475402	44482706	1
1381	UMD3_19_OA	44624047	44665300	2
1382	UMD3_19_OA	44728218	44736290	2
1383	UMD3_19_OA	44881797	44884106	1
1384	UMD3_19_OA	45523694	45529072	1
1385	UMD3_19_OA	45796252	45818994	1
1386	UMD3_19_OA	46316767	46339887	1
1387	UMD3_19_OA	46473604	46484576	1
1388	UMD3_19_OA	46532155	46542253	1
1389	UMD3_19_OA	47246396	47249410	1
1390	UMD3_19_OA	47647288	47652526	1
1391	UMD3_19_OA	48020232	48022532	1
1392	UMD3_19_OA	48143245	48150355	1
1393	UMD3_19_OA	48499028	48552461	2
1394	UMD3_19_OA	48651473	48660906	2
1395	UMD3_19_OA	48707524	48731150	1
1396	UMD3_19_OA	48861104	48866628	14
1397	UMD3_19_OA	49227210	49231471	1
1398	UMD3_19_OA	49380176	49387006	2
1399	UMD3_19_OA	49825408	49847739	14
1400	UMD3_19_OA	50866467	50877743	1
1401	UMD3_19_OA	50899193	51268558	16
1402	UMD3_19_OA	51541972	51562950	27
1403	UMD3_19_OA	51699924	51708415	1
1404	UMD3_19_OA	51709975	51714823	1
1405	UMD3_19_OA	52064134	52073495	1
1406	UMD3_19_OA	52337575	52339482	1
1407	UMD3_19_OA	52560756	52562084	1
1408	UMD3_19_OA	52780964	52785203	1
1409	UMD3_19_OA	53263239	53273767	4
1410	UMD3_19_OA	53480054	53486074	4
1411	UMD3_19_OA	53609611	53621681	2
1412	UMD3_19_OA	54288382	54293564	2
1413	UMD3_19_OA	55256277	55262360	1
1414	UMD3_19_OA	55700913	55716148	1
1415	UMD3_19_OA	56008684	56029230	1
1416	UMD3_19_OA	56034725	56042348	2
1417	UMD3_19_OA	56184146	56207467	1
1418	UMD3_19_OA	57031580	57040710	1
1419	UMD3_19_OA	57125612	57132893	3
1420	UMD3_19_OA	57262099	57268949	1
1421	UMD3_19_OA	57321093	57326557	2
1422	UMD3_19_OA	57440957	57445942	2
1423	UMD3_19_OA	57660664	57673180	2
1424	UMD3_19_OA	58986171	58992971	1
1425	UMD3_19_OA	59037598	59048303	1
1426	UMD3_19_OA	59668950	59672459	1
1427	UMD3_19_OA	60109512	60122776	1
1428	UMD3_19_OA	60148148	60149800	1
1429	UMD3_19_OA	60746239	60760766	3
1430	UMD3_19_OA	61749440	61750558	1
1431	UMD3_19_OA	61778415	61782857	1
1432	UMD3_19_OA	61969661	61993657	2
1433	UMD3_19_OA	62250322	62259276	1
1434	UMD3_19_OA	62448442	62472197	1
1435	UMD3_19_OA	62541719	62565884	1
1436	UMD3_19_OA	62697084	62703891	1
1437	UMD3_19_OA	63334310	63342163	1
1438	UMD3_19_OA	63703910	63725253	2
1439	UMD3_19_OA	64026198	64032025	4
1440	UMD3_2_OA	885160	899807	13
1441	UMD3_2_OA	2030962	2036033	9
1442	UMD3_2_OA	2072713	2075586	2
1443	UMD3_2_OA	2620054	2635543	1
1444	UMD3_2_OA	3958814	3986309	1
1445	UMD3_2_OA	4168514	4171996	1
1446	UMD3_2_OA	4561699	4567075	2
1447	UMD3_2_OA	5053179	5063078	1
1448	UMD3_2_OA	5242059	5257702	10
1449	UMD3_2_OA	5370460	5384117	1
1450	UMD3_2_OA	5629825	5638747	7
1451	UMD3_2_OA	6134485	6139450	1
1452	UMD3_2_OA	11965412	11970391	5
1453	UMD3_2_OA	16271500	16276224	1
1454	UMD3_2_OA	16999178	17013342	11
1455	UMD3_2_OA	17455997	17457661	1
1456	UMD3_2_OA	18591785	18601677	1
1457	UMD3_2_OA	18890932	18892753	2
1458	UMD3_2_OA	19153135	19156664	1
1459	UMD3_2_OA	19970961	19981146	6
1460	UMD3_2_OA	20877574	20891509	3
1461	UMD3_2_OA	21540781	21549418	1
1462	UMD3_2_OA	24016622	24023784	1
1463	UMD3_2_OA	24554087	24558505	1
1464	UMD3_2_OA	25555342	25603175	1
1465	UMD3_2_OA	26145406	26150080	3
1466	UMD3_2_OA	27643887	27658075	1
1467	UMD3_2_OA	27661198	27668722	1
1468	UMD3_2_OA	29798634	29804502	1
1469	UMD3_2_OA	30188520	30190280	3
1470	UMD3_2_OA	34485327	34488210	1
1471	UMD3_2_OA	36101026	36112140	1
1472	UMD3_2_OA	37756509	37766561	1
1473	UMD3_2_OA	38896056	38899459	2
1474	UMD3_2_OA	39282438	39297321	3
1475	UMD3_2_OA	40748547	40753556	2
1476	UMD3_2_OA	42125000	42129665	4
1477	UMD3_2_OA	45598988	45604151	1
1478	UMD3_2_OA	46074528	46080007	1
1479	UMD3_2_OA	49692472	49694683	1
1480	UMD3_2_OA	49793807	49797151	1
1481	UMD3_2_OA	50451438	50452809	1
1482	UMD3_2_OA	50857195	50858272	1
1483	UMD3_2_OA	52343343	52355542	2
1484	UMD3_2_OA	52539823	52548211	1
1485	UMD3_2_OA	55174710	55181667	1
1486	UMD3_2_OA	55534749	55541361	1
1487	UMD3_2_OA	55645132	55677396	6
1488	UMD3_2_OA	60238615	60239871	1
1489	UMD3_2_OA	61830308	61832276	1
1490	UMD3_2_OA	62924448	62936589	7
1491	UMD3_2_OA	64956401	64960502	1
1492	UMD3_2_OA	66298431	66307422	1
1493	UMD3_2_OA	66704489	66719269	1
1494	UMD3_2_OA	67750594	67752275	1
1495	UMD3_2_OA	71064614	71080231	2
1496	UMD3_2_OA	71703065	71710804	1
1497	UMD3_2_OA	73266006	73272418	2
1498	UMD3_2_OA	73548430	73554224	1
1499	UMD3_2_OA	74405030	74410539	1
1500	UMD3_2_OA	76156825	76174477	8
1501	UMD3_2_OA	76391845	76397923	1
1502	UMD3_2_OA	76549377	76559080	1
1503	UMD3_2_OA	76950600	76960900	1
1504	UMD3_2_OA	78573148	78585163	1
1505	UMD3_2_OA	78783031	78793983	1
1506	UMD3_2_OA	78911588	78913386	2
1507	UMD3_2_OA	79694699	79720555	1
1508	UMD3_2_OA	81874745	81898742	5
1509	UMD3_2_OA	82787623	82798754	1
1510	UMD3_2_OA	82849710	82872483	26
1511	UMD3_2_OA	86558136	86563627	1
1512	UMD3_2_OA	87559229	87592881	1
1513	UMD3_2_OA	89370360	89381517	6
1514	UMD3_2_OA	93533383	93538215	1
1515	UMD3_2_OA	94713983	94717174	1
1516	UMD3_2_OA	94989279	94993618	4
1517	UMD3_2_OA	96143655	96146566	1
1518	UMD3_2_OA	97025897	97052492	1
1519	UMD3_2_OA	97319593	97321387	1
1520	UMD3_2_OA	98170725	98171871	1
1521	UMD3_2_OA	101837194	101852534	2
1522	UMD3_2_OA	102340524	102365395	1
1523	UMD3_2_OA	102925371	102939559	1
1524	UMD3_2_OA	103254385	103263293	1
1525	UMD3_2_OA	103641148	103649096	2
1526	UMD3_2_OA	104972456	104986329	1
1527	UMD3_2_OA	105130785	105158084	2
1528	UMD3_2_OA	105333591	105343627	1
1529	UMD3_2_OA	106490010	106492217	1
1530	UMD3_2_OA	107160314	107190839	3
1531	UMD3_2_OA	107768652	107774638	1
1532	UMD3_2_OA	107828752	107859703	1
1533	UMD3_2_OA	108186702	108193000	3
1534	UMD3_2_OA	108230009	108251395	1
1535	UMD3_2_OA	108399391	108412117	1
1536	UMD3_2_OA	108428558	108443145	2
1537	UMD3_2_OA	109516627	109517827	2
1538	UMD3_2_OA	110288427	110300748	2
1539	UMD3_2_OA	111400723	111407618	1
1540	UMD3_2_OA	111949836	111953756	1
1541	UMD3_2_OA	112434610	112438169	1
1542	UMD3_2_OA	113457584	113471301	1
1543	UMD3_2_OA	113641333	113649471	1
1544	UMD3_2_OA	114111899	114120244	5
1545	UMD3_2_OA	114363870	114366072	3
1546	UMD3_2_OA	115951005	115958137	1
1547	UMD3_2_OA	116598230	116605101	1
1548	UMD3_2_OA	116832624	116864895	4
1549	UMD3_2_OA	119089250	119095540	3
1550	UMD3_2_OA	119641958	119655691	1
1551	UMD3_2_OA	119817930	119839263	4
1552	UMD3_2_OA	120569747	120573680	1
1553	UMD3_2_OA	120957305	120963998	1
1554	UMD3_2_OA	121370702	121380169	3
1555	UMD3_2_OA	121911189	121918637	5
1556	UMD3_2_OA	122136629	122138341	1
1557	UMD3_2_OA	122315098	122323767	1
1558	UMD3_2_OA	123390079	123392614	1
1559	UMD3_2_OA	125085908	125091125	1
1560	UMD3_2_OA	125149104	125151919	1
1561	UMD3_2_OA	125390824	125401794	1
1562	UMD3_2_OA	125553628	125561493	2
1563	UMD3_2_OA	127145077	127163341	5
1564	UMD3_2_OA	127313416	127321401	2
1565	UMD3_2_OA	128043789	128051128	1
1566	UMD3_2_OA	129198878	129209812	3
1567	UMD3_2_OA	129935191	129944893	1
1568	UMD3_2_OA	130072925	130081762	1
1569	UMD3_2_OA	130454617	130475129	7
1570	UMD3_2_OA	131482998	131521394	2
1571	UMD3_2_OA	132075830	132080658	2
1572	UMD3_2_OA	132188518	132197083	1
1573	UMD3_2_OA	132834240	132839814	3
1574	UMD3_2_OA	132983274	132987183	1
1575	UMD3_2_OA	133122517	133134668	2
1576	UMD3_2_OA	133341694	133344415	1
1577	UMD3_2_OA	133430144	133469341	5
1578	UMD3_2_OA	134618721	134626005	3
1579	UMD3_2_OA	134755652	134762787	2
1580	UMD3_2_OA	135641260	135650203	1
1581	UMD3_2_OA	135756343	135758550	1
1582	UMD3_2_OA	135931379	135956661	1
1583	UMD3_2_OA	136512696	136518134	1
1584	UMD3_2_OA	136572418	136577673	1
1585	UMD3_20_OA	68777	85397	1
1586	UMD3_20_OA	444901	446617	1
1587	UMD3_20_OA	1050356	1060410	8
1588	UMD3_20_OA	1101544	1189339	3
1589	UMD3_20_OA	1619165	1637256	1
1590	UMD3_20_OA	2339564	2343735	1
1591	UMD3_20_OA	2387582	2392299	1
1592	UMD3_20_OA	2653977	2696846	2
1593	UMD3_20_OA	2712985	2721671	1
1594	UMD3_20_OA	3132657	3155462	3
1595	UMD3_20_OA	3884677	3888731	1
1596	UMD3_20_OA	3967439	3990324	6
1597	UMD3_20_OA	4355352	4360329	1
1598	UMD3_20_OA	5243086	5247846	3
1599	UMD3_20_OA	5328805	5330914	1
1600	UMD3_20_OA	5614670	5625158	1
1601	UMD3_20_OA	5962563	5977547	1
1602	UMD3_20_OA	6599834	6608828	4
1603	UMD3_20_OA	7139277	7146999	3
1604	UMD3_20_OA	7167910	7169579	1
1605	UMD3_20_OA	8135781	8142154	2
1606	UMD3_20_OA	8430223	8447978	6
1607	UMD3_20_OA	9372881	9374919	1
1608	UMD3_20_OA	10288016	10294960	1
1609	UMD3_20_OA	12738823	12742631	1
1610	UMD3_20_OA	13618099	13648628	6
1611	UMD3_20_OA	16337239	16362985	16
1612	UMD3_20_OA	17094720	17103564	5
1613	UMD3_20_OA	17274143	17282884	2
1614	UMD3_20_OA	17574582	17587596	1
1615	UMD3_20_OA	18062010	18072778	1
1616	UMD3_20_OA	21328112	21349303	20
1617	UMD3_20_OA	22679419	22691274	2
1618	UMD3_20_OA	23953627	23966312	1
1619	UMD3_20_OA	26848860	26861934	1
1620	UMD3_20_OA	27323810	27350403	2
1621	UMD3_20_OA	28021135	28045166	1
1622	UMD3_20_OA	28153765	28162205	3
1623	UMD3_20_OA	30767920	30778624	2
1624	UMD3_20_OA	31673867	31681447	22
1625	UMD3_20_OA	31687683	31709904	4
1626	UMD3_20_OA	32911759	32915701	1
1627	UMD3_20_OA	33769953	33775528	1
1628	UMD3_20_OA	34575335	34597048	1
1629	UMD3_20_OA	35914277	35921559	3
1630	UMD3_20_OA	35926251	35936478	11
1631	UMD3_20_OA	36007534	36009413	1
1632	UMD3_20_OA	39292247	39299952	3
1633	UMD3_20_OA	39956890	39975390	1
1634	UMD3_20_OA	40468009	40471784	1
1635	UMD3_20_OA	40581438	40585108	18
1636	UMD3_20_OA	40588030	40603024	1
1637	UMD3_20_OA	42010199	42020248	4
1638	UMD3_20_OA	42767840	42790432	1
1639	UMD3_20_OA	43209168	43216459	1
1640	UMD3_20_OA	43429025	43431170	1
1641	UMD3_20_OA	45144667	45148086	1
1642	UMD3_20_OA	45823207	45840905	1
1643	UMD3_20_OA	46332157	46337758	4
1644	UMD3_20_OA	46675138	46684971	1
1645	UMD3_20_OA	51012224	51063292	19
1646	UMD3_20_OA	52005720	52016857	3
1647	UMD3_20_OA	52309146	52329316	1
1648	UMD3_20_OA	55011043	55030291	2
1649	UMD3_20_OA	55811136	55820370	2
1650	UMD3_20_OA	57136678	57145694	1
1651	UMD3_20_OA	57219888	57227707	1
1652	UMD3_20_OA	57842595	57860105	3
1653	UMD3_20_OA	58381903	58391209	1
1654	UMD3_20_OA	58517184	58527656	1
1655	UMD3_20_OA	58799433	58805750	2
1656	UMD3_20_OA	59354416	59363058	2
1657	UMD3_20_OA	60452490	60457333	1
1658	UMD3_20_OA	61493846	61495835	1
1659	UMD3_20_OA	61506263	61511258	3
1660	UMD3_20_OA	63209983	63213252	1
1661	UMD3_20_OA	64413297	64417831	2
1662	UMD3_20_OA	65163612	65180542	8
1663	UMD3_20_OA	66083162	66087719	3
1664	UMD3_20_OA	67700438	67709805	11
1665	UMD3_20_OA	68559750	68566651	1
1666	UMD3_20_OA	68975827	68980005	1
1667	UMD3_20_OA	69560891	69562602	1
1668	UMD3_20_OA	69679654	69688136	2
1669	UMD3_20_OA	69692364	69715475	1
1670	UMD3_20_OA	70077791	70120074	22
1671	UMD3_20_OA	70265156	70285812	7
1672	UMD3_20_OA	70477380	70478427	1
1673	UMD3_21_OA	951892	1668166	2
1674	UMD3_21_OA	1940328	2156354	2
1675	UMD3_21_OA	3682422	3728451	18
1676	UMD3_21_OA	4433925	4445517	3
1677	UMD3_21_OA	4540505	4553414	1
1678	UMD3_21_OA	5402673	5410479	1
1679	UMD3_21_OA	5468602	5481836	5
1680	UMD3_21_OA	5803702	5821468	1
1681	UMD3_21_OA	6004292	6014195	1
1682	UMD3_21_OA	7371525	7374893	1
1683	UMD3_21_OA	8020737	8029350	1
1684	UMD3_21_OA	8769186	8776434	1
1685	UMD3_21_OA	8822971	8835555	4
1686	UMD3_21_OA	8980313	8985798	1
1687	UMD3_21_OA	10364787	10378392	2
1688	UMD3_21_OA	10813042	10851633	3
1689	UMD3_21_OA	12436487	12443563	3
1690	UMD3_21_OA	12465517	12471825	2
1691	UMD3_21_OA	13119260	13126030	2
1692	UMD3_21_OA	15364202	15372714	1
1693	UMD3_21_OA	15634914	15642723	1
1694	UMD3_21_OA	16862839	16865331	1
1695	UMD3_21_OA	18197336	18200723	2
1696	UMD3_21_OA	19442675	19453255	1
1697	UMD3_21_OA	19498991	19503481	1
1698	UMD3_21_OA	19650156	19654996	1
1699	UMD3_21_OA	20070981	20303213	6
1700	UMD3_21_OA	20343920	20350449	1
1701	UMD3_21_OA	20418872	20541084	5
1702	UMD3_21_OA	20543086	20556665	1
1703	UMD3_21_OA	20600870	20607300	9
1704	UMD3_21_OA	21219327	21222199	2
1705	UMD3_21_OA	21342805	21353786	1
1706	UMD3_21_OA	22011588	22014107	1
1707	UMD3_21_OA	22250806	22262302	2
1708	UMD3_21_OA	22652113	22659097	1
1709	UMD3_21_OA	23347916	23356834	1
1710	UMD3_21_OA	23685811	23696081	2
1711	UMD3_21_OA	23807425	23822816	3
1712	UMD3_21_OA	23973398	24026166	1
1713	UMD3_21_OA	25378675	25383420	1
1714	UMD3_21_OA	25574849	25580519	3
1715	UMD3_21_OA	26152730	26159630	1
1716	UMD3_21_OA	26871319	26876770	2
1717	UMD3_21_OA	27948308	27951188	1
1718	UMD3_21_OA	27966574	28032461	1
1719	UMD3_21_OA	28569179	28584511	1
1720	UMD3_21_OA	29238632	29244548	2
1721	UMD3_21_OA	29851853	29872166	2
1722	UMD3_21_OA	30144616	30146274	1
1723	UMD3_21_OA	30746919	30750614	1
1724	UMD3_21_OA	31231772	31237073	1
1725	UMD3_21_OA	31843676	31854204	1
1726	UMD3_21_OA	32058211	32066407	13
1727	UMD3_21_OA	33279837	33290329	8
1728	UMD3_21_OA	33525816	33530250	1
1729	UMD3_21_OA	33766448	33834726	1
1730	UMD3_21_OA	34049758	34064953	1
1731	UMD3_21_OA	34640944	34648204	1
1732	UMD3_21_OA	35129312	35139159	1
1733	UMD3_21_OA	35301761	35313549	1
1734	UMD3_21_OA	35363048	35367035	1
1735	UMD3_21_OA	35459979	35461719	1
1736	UMD3_21_OA	35469754	35495855	9
1737	UMD3_21_OA	35513678	35516451	1
1738	UMD3_21_OA	38184937	38186364	1
1739	UMD3_21_OA	41085856	41089037	2
1740	UMD3_21_OA	42459817	42469116	1
1741	UMD3_21_OA	42888687	42890442	1
1742	UMD3_21_OA	42989853	42993348	1
1743	UMD3_21_OA	43133837	43143089	1
1744	UMD3_21_OA	43958166	43987022	3
1745	UMD3_21_OA	45010165	45015691	1
1746	UMD3_21_OA	45226655	45228348	2
1747	UMD3_21_OA	45536243	45542741	1
1748	UMD3_21_OA	46223980	46238937	1
1749	UMD3_21_OA	46853261	46856793	7
1750	UMD3_21_OA	47346061	47358856	1
1751	UMD3_21_OA	47409537	47421198	2
1752	UMD3_21_OA	47514887	47528162	1
1753	UMD3_21_OA	48050598	48054578	4
1754	UMD3_21_OA	48349977	48366376	1
1755	UMD3_21_OA	48433374	48447891	2
1756	UMD3_21_OA	48835033	48840357	1
1757	UMD3_21_OA	49800317	49802074	1
1758	UMD3_21_OA	50418952	50423618	2
1759	UMD3_21_OA	51993117	51998301	1
1760	UMD3_21_OA	52092270	52120805	2
1761	UMD3_21_OA	52571916	52573656	1
1762	UMD3_21_OA	52828293	52840237	4
1763	UMD3_21_OA	52907919	52917160	27
1764	UMD3_21_OA	53471072	53485549	6
1765	UMD3_21_OA	54106307	54111188	1
1766	UMD3_21_OA	55236519	55241621	5
1767	UMD3_21_OA	55403420	55410687	1
1768	UMD3_21_OA	55985845	56024550	22
1769	UMD3_21_OA	56038220	56060836	3
1770	UMD3_21_OA	56111463	56126580	1
1771	UMD3_21_OA	56767269	56775058	1
1772	UMD3_21_OA	56781371	56788102	1
1773	UMD3_21_OA	56818948	56825401	1
1774	UMD3_21_OA	57640296	57641442	1
1775	UMD3_21_OA	58578007	58580672	1
1776	UMD3_21_OA	59423313	59426732	1
1777	UMD3_21_OA	60355332	60370573	1
1778	UMD3_21_OA	60681462	60689787	1
1779	UMD3_21_OA	60751397	61245733	12
1780	UMD3_21_OA	61857340	61864469	3
1781	UMD3_21_OA	61969853	61994023	1
1782	UMD3_21_OA	63200408	63207465	1
1783	UMD3_21_OA	63361396	63367511	1
1784	UMD3_21_OA	64673855	64683403	1
1785	UMD3_21_OA	65366968	65375173	2
1786	UMD3_21_OA	65471356	65481204	1
1787	UMD3_21_OA	66123623	66129353	1
1788	UMD3_21_OA	66407281	66414480	1
1789	UMD3_21_OA	66460096	66515179	1
1790	UMD3_21_OA	67097821	67105940	1
1791	UMD3_21_OA	67749236	67763659	1
1792	UMD3_21_OA	68886538	68891144	1
1793	UMD3_21_OA	69821815	69827325	1
1794	UMD3_21_OA	69839266	69854803	1
1795	UMD3_21_OA	69926998	69930998	1
1796	UMD3_21_OA	69960045	69965778	3
1797	UMD3_21_OA	70184710	70191926	1
1798	UMD3_21_OA	70384357	70388112	1
1799	UMD3_21_OA	71017344	71021349	2
1800	UMD3_21_OA	71316481	71319503	1
1801	UMD3_21_OA	71726816	71732948	1
1802	UMD3_22_OA	137501	149827	1
1803	UMD3_22_OA	1107183	1114578	3
1804	UMD3_22_OA	1609480	1611823	1
1805	UMD3_22_OA	3605160	3609438	2
1806	UMD3_22_OA	4501794	4503463	1
1807	UMD3_22_OA	5152043	5157266	1
1808	UMD3_22_OA	5421489	5427004	1
1809	UMD3_22_OA	7903429	7911388	1
1810	UMD3_22_OA	7934789	7958783	1
1811	UMD3_22_OA	8080361	8086296	3
1812	UMD3_22_OA	8264271	8271939	1
1813	UMD3_22_OA	8596329	8606770	1
1814	UMD3_22_OA	10588572	10599977	2
1815	UMD3_22_OA	10935325	10940753	1
1816	UMD3_22_OA	11229081	11235514	5
1817	UMD3_22_OA	11885061	11895592	4
1818	UMD3_22_OA	12274936	12300800	1
1819	UMD3_22_OA	13866948	13877115	6
1820	UMD3_22_OA	13999653	14006607	1
1821	UMD3_22_OA	14031931	14057118	9
1822	UMD3_22_OA	15465860	15477582	1
1823	UMD3_22_OA	16696673	16702185	1
1824	UMD3_22_OA	17120012	17123699	1
1825	UMD3_22_OA	17631794	17664565	4
1826	UMD3_22_OA	17675534	17679174	1
1827	UMD3_22_OA	17874022	17879118	1
1828	UMD3_22_OA	18112005	18117208	1
1829	UMD3_22_OA	18270344	18272355	1
1830	UMD3_22_OA	18549385	18580858	2
1831	UMD3_22_OA	18778004	18787755	3
1832	UMD3_22_OA	19200524	19204160	1
1833	UMD3_22_OA	19698232	19703051	13
1834	UMD3_22_OA	19727328	19731536	2
1835	UMD3_22_OA	19907585	19916820	1
1836	UMD3_22_OA	20005817	20032066	1
1837	UMD3_22_OA	20727754	20773829	11
1838	UMD3_22_OA	22051187	22053956	1
1839	UMD3_22_OA	23033199	23041391	4
1840	UMD3_22_OA	23309694	23321465	1
1841	UMD3_22_OA	23407412	23416326	1
1842	UMD3_22_OA	26619077	26642812	5
1843	UMD3_22_OA	27183325	27191261	6
1844	UMD3_22_OA	27463044	27465680	1
1845	UMD3_22_OA	29374343	29380124	4
1846	UMD3_22_OA	29598906	29600858	1
1847	UMD3_22_OA	30075264	30090871	2
1848	UMD3_22_OA	30754057	30761525	1
1849	UMD3_22_OA	35130857	35134372	2
1850	UMD3_22_OA	35187472	35192757	1
1851	UMD3_22_OA	35415599	35418288	1
1852	UMD3_22_OA	37621777	37642210	1
1853	UMD3_22_OA	38146060	38151489	2
1854	UMD3_22_OA	38283704	38288850	1
1855	UMD3_22_OA	41866902	41868531	3
1856	UMD3_22_OA	42208135	42225251	1
1857	UMD3_22_OA	42690557	42705364	7
1858	UMD3_22_OA	43615740	43637561	2
1859	UMD3_22_OA	47904975	47912683	1
1860	UMD3_22_OA	48262961	48271586	1
1861	UMD3_22_OA	48492104	48510602	3
1862	UMD3_22_OA	48516264	48524408	1
1863	UMD3_22_OA	48711959	48756088	1
1864	UMD3_22_OA	48815525	48820511	3
1865	UMD3_22_OA	48927632	48963781	2
1866	UMD3_22_OA	50114729	50126155	2
1867	UMD3_22_OA	51293654	51298821	3
1868	UMD3_22_OA	51347262	51357248	2
1869	UMD3_22_OA	51722086	51724565	1
1870	UMD3_22_OA	51862554	51996097	1
1871	UMD3_22_OA	52021269	52039356	1
1872	UMD3_22_OA	52238656	52248483	1
1873	UMD3_22_OA	52598423	52610936	7
1874	UMD3_22_OA	52742688	52747511	1
1875	UMD3_22_OA	52815049	52825189	1
1876	UMD3_22_OA	53433291	53479658	1
1877	UMD3_22_OA	54228446	54233871	1
1878	UMD3_22_OA	54814562	54820524	1
1879	UMD3_22_OA	55206198	55222253	2
1880	UMD3_22_OA	55438508	55443280	3
1881	UMD3_22_OA	55516459	55519214	1
1882	UMD3_22_OA	56088144	56090776	1
1883	UMD3_22_OA	56121169	56123201	1
1884	UMD3_22_OA	57116182	57124155	2
1885	UMD3_22_OA	57827462	57837056	2
1886	UMD3_22_OA	58122562	58136110	1
1887	UMD3_22_OA	59849334	59857386	4
1888	UMD3_22_OA	60038312	60086642	1
1889	UMD3_22_OA	60410578	60418660	1
1890	UMD3_23_OA	12039	122082	1
1891	UMD3_23_OA	378429	382938	1
1892	UMD3_23_OA	593775	647686	33
1893	UMD3_23_OA	747099	883767	23
1894	UMD3_23_OA	1394278	1417566	12
1895	UMD3_23_OA	1594057	1596576	8
1896	UMD3_23_OA	1607936	1614840	1
1897	UMD3_23_OA	1627434	1650716	30
1898	UMD3_23_OA	1716171	1724487	7
1899	UMD3_23_OA	3157079	3173999	1
1900	UMD3_23_OA	3328083	3338493	5
1901	UMD3_23_OA	3647271	3656781	21
1902	UMD3_23_OA	4748876	4768093	1
1903	UMD3_23_OA	4817890	4829907	1
1904	UMD3_23_OA	5349336	5357372	2
1905	UMD3_23_OA	5527001	5553827	1
1906	UMD3_23_OA	5742907	5744639	1
1907	UMD3_23_OA	6721271	6726959	1
1908	UMD3_23_OA	6809076	6814311	1
1909	UMD3_23_OA	6866854	6868627	1
1910	UMD3_23_OA	7169841	7182324	8
1911	UMD3_23_OA	7195540	7204845	1
1912	UMD3_23_OA	7353844	7362674	1
1913	UMD3_23_OA	7600636	7604284	11
1914	UMD3_23_OA	7607406	7621303	1
1915	UMD3_23_OA	9214917	9220921	1
1916	UMD3_23_OA	9881237	9887169	3
1917	UMD3_23_OA	10416745	10425745	1
1918	UMD3_23_OA	10487299	10495673	1
1919	UMD3_23_OA	10972525	11004492	1
1920	UMD3_23_OA	11615938	11618828	1
1921	UMD3_23_OA	11666274	11672063	3
1922	UMD3_23_OA	11723222	11744001	2
1923	UMD3_23_OA	11797848	11802057	1
1924	UMD3_23_OA	12953854	12963564	1
1925	UMD3_23_OA	12966860	12972259	1
1926	UMD3_23_OA	14178901	14182359	1
1927	UMD3_23_OA	15282886	15290274	1
1928	UMD3_23_OA	15439931	15449079	1
1929	UMD3_23_OA	15588077	15592324	1
1930	UMD3_23_OA	15688193	15697870	1
1931	UMD3_23_OA	15962249	15971393	1
1932	UMD3_23_OA	16501988	16509378	1
1933	UMD3_23_OA	16938245	16945748	1
1934	UMD3_23_OA	17034475	17057024	3
1935	UMD3_23_OA	17251497	17257990	1
1936	UMD3_23_OA	17326757	17339417	1
1937	UMD3_23_OA	17674255	17690742	2
1938	UMD3_23_OA	17729711	17749204	1
1939	UMD3_23_OA	17949265	17958332	3
1940	UMD3_23_OA	18011863	18020540	1
1941	UMD3_23_OA	18075884	18085569	2
1942	UMD3_23_OA	18125685	18131872	1
1943	UMD3_23_OA	18434461	18443808	1
1944	UMD3_23_OA	18755697	18761495	1
1945	UMD3_23_OA	19082117	19085316	1
1946	UMD3_23_OA	19779454	19794982	6
1947	UMD3_23_OA	21677273	21678771	1
1948	UMD3_23_OA	21883595	21885702	8
1949	UMD3_23_OA	22129266	22134516	1
1950	UMD3_23_OA	24268416	24279988	1
1951	UMD3_23_OA	24771389	24779215	2
1952	UMD3_23_OA	25718610	25940903	19
1953	UMD3_23_OA	26102615	26134693	7
1954	UMD3_23_OA	26316043	26368371	1
1955	UMD3_23_OA	26449778	26497879	4
1956	UMD3_23_OA	26578313	26621639	1
1957	UMD3_23_OA	27005663	27030088	2
1958	UMD3_23_OA	27436272	27443432	1
1959	UMD3_23_OA	27452304	27458713	1
1960	UMD3_23_OA	27559263	27560938	1
1961	UMD3_23_OA	27732549	27874173	8
1962	UMD3_23_OA	27939755	28002394	11
1963	UMD3_23_OA	28040784	28064931	2
1964	UMD3_23_OA	28502142	28555909	13
1965	UMD3_23_OA	28631206	28644719	2
1966	UMD3_23_OA	28915388	29068730	21
1967	UMD3_23_OA	29104746	29208074	7
1968	UMD3_23_OA	29226191	29244155	1
1969	UMD3_23_OA	29877241	29934783	2
1970	UMD3_23_OA	30499211	30511707	3
1971	UMD3_23_OA	30665796	30672627	1
1972	UMD3_23_OA	30832230	30842320	2
1973	UMD3_23_OA	31183268	31209197	2
1974	UMD3_23_OA	32223326	32233837	1
1975	UMD3_23_OA	32953128	32999964	10
1976	UMD3_23_OA	34232933	34250389	1
1977	UMD3_23_OA	35375995	35388176	23
1978	UMD3_23_OA	36449950	36458677	3
1979	UMD3_23_OA	37657191	37663909	2
1980	UMD3_23_OA	38165157	38170350	1
1981	UMD3_23_OA	39232428	39234242	1
1982	UMD3_23_OA	39830570	39834442	1
1983	UMD3_23_OA	41480285	41484929	1
1984	UMD3_23_OA	41557142	41567436	2
1985	UMD3_23_OA	42681637	42686902	3
1986	UMD3_23_OA	42886472	42894998	1
1987	UMD3_23_OA	43463044	43467458	1
1988	UMD3_23_OA	44042889	44060400	1
1989	UMD3_23_OA	44439650	44450121	10
1990	UMD3_23_OA	44857583	44873985	1
1991	UMD3_23_OA	45188866	45201505	4
1992	UMD3_23_OA	45649639	45668410	6
1993	UMD3_23_OA	45732057	45739937	2
1994	UMD3_23_OA	46021767	46023980	2
1995	UMD3_23_OA	47179797	47183166	1
1996	UMD3_23_OA	47500645	47508487	3
1997	UMD3_23_OA	47529610	47544334	2
1998	UMD3_23_OA	48028943	48062932	4
1999	UMD3_23_OA	49031087	49032308	1
[truncated: 1,489 more rows]
